# Supplementary material for: Nanos2 marks precursors of somatic lineages and is required for germline formation in the sea anemone Nematostella vectensis
Source: Sci Adv. 2024 Aug 16;10(33):eado0424. doi: 10.1126/sciadv.ado0424 (PMC11328910; doi:10.1126/sciadv.ado0424)
Supplement: Supplementary file 2 — Tables S1 to S3 [file sciadv.ado0424_tables_s1_to_s3.zip]

Archive with 3 entries (3 files):
- sciadv.ado0424_table_s1.xlsx
- sciadv.ado0424_table_s2.xlsx
- sciadv.ado0424_table_s3.xlsx
