# Supplementary material for: Nanos2 marks precursors of somatic lineages and is required for germline formation in the sea anemone Nematostella vectensis
Source: Sci Adv. 2024 Aug 16;10(33):eado0424. doi: 10.1126/sciadv.ado0424 (PMC11328910; doi:10.1126/sciadv.ado0424)
Supplement: Supplementary file 2 — Tables S1 to S3 [file sciadv.ado0424_tables_s1_to_s3.zip › sciadv.ado0424_table_s1.xlsx]

## Sheet: Tabelle1
Slide Nr.	DAPI only	EDU+DAPI	Cells total	% EdU+	Nos2	% Nos2	Nos2+EdU	% EdU+ of Nos2
Slide 1	139	28	167	20.1439	51	30.5389	12	23.5294
Slide 2	93	28	121	30.1075	16	13.2231	2	12.5
Slide 3	105	13	118	12.381	23	19.4915	0	0
Slide 4	141	21	162	14.8936	84	51.8519	13	15.4762
Slide 5	217	39	256	17.9724	79	30.8594	11	13.9241
Slide 6	358	26	384	7.26257	71	18.4896	5	7.04225
Slide 7	205	17	222	8.29268	41	18.4685	6	14.6341
Slide 8	223	13	236	5.8296	44	18.6441	4	9.09091
Slide 9	563	39	602	6.92718	102	16.9435	9	8.82353
Slide 10	543	50	593	9.2081	71	11.973	9	12.6761
Mean % of EdU positive cells:	13.3018
Mean % of Nanos2 positive cells:	23.0483
Mean % of Nanos2 and EdU positive cells:	11.7697
Total cells counted:	2861
