# Supplementary material for: Nanos2 marks precursors of somatic lineages and is required for germline formation in the sea anemone Nematostella vectensis
Source: Sci Adv. 2024 Aug 16;10(33):eado0424. doi: 10.1126/sciadv.ado0424 (PMC11328910; doi:10.1126/sciadv.ado0424)
Supplement: Supplementary file 2 — Tables S1 to S3 [file sciadv.ado0424_tables_s1_to_s3.zip › sciadv.ado0424_table_s2.xlsx]

## Sheet: Tabelle1
Nanos2 ISH primers	Forward: CTGTTTCACATGCGAGTAGTGC	Reverse: CTACAAACTCTGTGCACGAACC
Piwi1 ISH primers	Forward: GACTGGAACAAGCGCCCTAAC	Reverse: TCATATCTGTCTTTGCGGTTG
Nanos2 promoter	Forward: AAGTCCCCATTTTCGGGTGT	Reverse:CGTGGACGCAGCTTAGCGAT
Nanos2 downstream enhancer	Forward: ACTCCAACAACTACCAT	Reverse:GTGTCCCTGATAATGTCTG
Piwi1 Promoter	Forward: CTATTCTGACGTCATGTGATA	Reverse:GACCAAAACTTACCTAAAATTACACA
Nanos2 KO guide RNA sequence	AAACAACGGTGAGAGCGAGGAGG
Nanos2 KO validation Primers	Forward: TCGTGACCGATTTGACAGCA	Reverse: TGTAGGCTCTCAGGATCGGG
