# Supplementary material for: Nanos2 marks precursors of somatic lineages and is required for germline formation in the sea anemone Nematostella vectensis
Source: Sci Adv. 2024 Aug 16;10(33):eado0424. doi: 10.1126/sciadv.ado0424 (PMC11328910; doi:10.1126/sciadv.ado0424)
Supplement: Supplementary file 2 — Tables S1 to S3 [file sciadv.ado0424_tables_s1_to_s3.zip › sciadv.ado0424_table_s3.xlsx]

## Sheet: nanos2_suppldata_DEGenes
p_val	avg_log2FC	pct.1	pct.2	p_val_adj	cluster	gene	OG.desc	go.annotation
2.84997e-31	6.71716	0.554	0.017	6.9961e-27	pSC.PGCs	PROF2-like-1	actin binding	GO:0003779^molecular_function^actin binding
2.6926e-30	4.63106	0.524	0.034	6.60979e-26	pSC.PGCs	RIR2-like-1	ribonucleoside-diphosphate reductase activity	GO:0009263^biological_process^deoxyribonucleotide biosynthetic process
3.06725e-30	4.89723	0.679	0.117	7.52949e-26	pSC.PGCs	TBA3-like-5	structural constituent of cytoskeleton	GO:0003924^molecular_function^GTPase activity
5.53508e-26	7.07199	0.51	0.009	1.35875e-21	pSC.PGCs	PNKP-like-2	DNA 3' dephosphorylation involved in DNA repair	-
5.02375e-25	3.13828	0.749	0.344	1.23323e-20	pSC.PGCs	ACTB-like-1	ATP binding	-
5.3943e-25	5.96439	0.426	0.013	1.32419e-20	pSC.PGCs	DLGP5-like-1	cell cycle	GO:0023052^biological_process^signaling
3.91819e-24	6.627	0.524	0.016	9.61837e-20	pSC.PGCs	CKS1-like-4	-	-
3.45279e-19	5.41071	0.419	0.016	8.47592e-15	pSC.PGCs	RPGR-like-2	Regulator of chromosome condensation (RCC1) repeat	-
5.1351e-19	7.9484	0.364	0.003	1.26056e-14	pSC.PGCs	NV2.15858	-	GO:0031110^biological_process^regulation of microtubule polymerization or depolymerization
2.07854e-17	5.54353	0.375	0.017	5.10239e-13	pSC.PGCs	CDK1-like-1	RNA polymerase II CTD heptapeptide repeat kinase activity	GO:0004672^molecular_function^protein kinase activity`GO:0005524^molecular_function^ATP binding`GO:0006468^biological_process^protein phosphorylation
2.86871e-17	2.49373	0.426	0.068	7.0421e-13	pSC.PGCs	GATM-like-1	glycine amidinotransferase	-
2.00618e-16	2.20989	0.475	0.09	4.92477e-12	pSC.PGCs	ADF3-like-1	actin filament depolymerization	GO:0003779^molecular_function^actin binding
2.5741e-16	7.52247	0.36	0.004	6.3189e-12	pSC.PGCs	SYCP3-like-1	Synaptonemal complex protein 3	-
5.05339e-16	6.80074	0.319	0.004	1.24051e-11	pSC.PGCs	PRDM9-like-3	recombination hotspot binding	-
6.39813e-16	2.30616	0.484	0.096	1.57061e-11	pSC.PGCs	ART3-like-8	-	-
9.88924e-16	7.87624	0.34	0.002	2.42761e-11	pSC.PGCs	SYCP2-like-1	male genitalia morphogenesis	-
1.16188e-15	1.70717	0.907	0.715	2.85218e-11	pSC.PGCs	NV2.8570	-	-
2.70857e-14	6.61016	0.269	0.003	6.649e-10	pSC.PGCs	BOLL-like-1	RNA binding	GO:0003676^molecular_function^nucleic acid binding
7.69588e-13	6.39228	0.25	0.007	1.88918e-08	pSC.PGCs	CCNB-like-1	histone H3-S10 phosphorylation involved in chromosome condensation	-
1.07911e-12	4.45478	0.34	0.019	2.64899e-08	pSC.PGCs	RNF44-like-1	Histone RNA hairpin-binding protein	GO:0003723^molecular_function^RNA binding
1.22364e-12	5.24314	0.21	0.006	3.0038e-08	pSC.PGCs	CTSR3-like-1	Ion transport protein	GO:0005216^molecular_function^ion channel activity`GO:0006811^biological_process^ion transport`GO:0055085^biological_process^transmembrane transport`GO:0016020^cellular_component^membrane
2.79905e-12	7.4368	0.235	0.003	6.87112e-08	pSC.PGCs	ARMC1-like-1	Armadillo repeat containing 1	-
3.0712e-12	5.49468	0.205	0.012	7.53918e-08	pSC.PGCs	PLK1-like-2	protein serine/threonine kinase activity	GO:0004672^molecular_function^protein kinase activity`GO:0005524^molecular_function^ATP binding`GO:0006468^biological_process^protein phosphorylation`GO:0005515^molecular_function^protein binding
2.55148e-11	6.548	0.22	0.005	6.26338e-07	pSC.PGCs	UBE2C-like-1	ubiquitin-conjugating enzyme	GO:0005515^molecular_function^protein binding
1.94892e-10	2.25941	0.297	0.047	4.78421e-06	pSC.PGCs	IRAG2-like-1	microtubule cytoskeleton organization involved in homologous chromosome segregation	-
2.31324e-09	1.70436	0.727	0.494	5.67853e-05	pSC.PGCs	H5-like-2	nucleosome assembly	GO:0003677^molecular_function^DNA binding`GO:0006334^biological_process^nucleosome assembly`GO:0000786^cellular_component^nucleosome
8.21292e-09	1.74972	0.435	0.154	0.000201611	pSC.PGCs	NDUS7-like-1	quinone binding	GO:0051536^molecular_function^iron-sulfur cluster binding`GO:0055114^biological_process^obsolete oxidation-reduction process
2.77753e-08	4.47805	0.217	0.014	0.000681828	pSC.PGCs	SL9C1-like-1	Solute carrier family 9, subfamily C (Na -transporting carboxylic acid decarboxylase), member 1	GO:0015299^molecular_function^solute:proton antiporter activity`GO:0006812^biological_process^cation transport`GO:0055085^biological_process^transmembrane transport`GO:0016021^cellular_component^integral component of membrane`GO:0005216^molecular_function^ion channel activity`GO:0006811^biological_process^ion transport`GO:0016020^cellular_component^membrane
2.81673e-08	1.97667	0.38	0.125	0.000691451	pSC.PGCs	AIF1-like-1	Calcium-binding protein	GO:0005509^molecular_function^calcium ion binding
3.93723e-08	1.98308	0.259	0.061	0.00096651	pSC.PGCs	ZC21C-like-1	metal ion binding	-
1.63244e-07	2.14492	0.301	0.068	0.00400731	pSC.PGCs	NV2.15660	-	-
8.37765e-07	2.23574	0.308	0.151	0.0205655	pSC.PGCs	H2A-like-2	protein heterodimerization activity,SID1 transmembrane family member	GO:0016021^cellular_component^integral component of membrane,GO:0003677^molecular_function^DNA binding
7.34123e-06	1.09401	0.336	0.145	0.180212	pSC.PGCs	NV2.24170	-	-
2.12942e-05	1.83887	0.213	0.054	0.522729	pSC.PGCs	LZTL1-like-1	negative regulation of protein localization to ciliary membrane	-
5.85364e-05	2.80706	0.234	0.047	1	pSC.PGCs	DI3L2-like-1	polyuridylation-dependent mRNA catabolic process	-
0.000534228	1.19082	0.379	0.197	1	pSC.PGCs	MEIG1-like-1	-	-
0.000725226	1.70444	0.31	0.177	1	pSC.PGCs	H2B3-like-1	Core component of nucleosome. Nucleosomes wrap and compact DNA into chromatin, limiting DNA accessibility to the cellular machineries which require DNA as a template. Histones thereby play a central role in transcription regulation, DNA repair, DNA replication and chromosomal stability. DNA accessibility is regulated via a complex set of post-translational modifications of histones, also called h…	GO:0003677^molecular_function^DNA binding
1.88633e-64	7.84594	0.872	0.012	4.63056e-60	spermatozoa	CML20-like-1	spermatogenesis-associated protein	GO:0005509^molecular_function^calcium ion binding
2.77687e-64	5.14671	0.911	0.08	6.81666e-60	spermatozoa	GATM-like-1	glycine amidinotransferase	-
1.27905e-57	3.47866	0.931	0.198	3.13982e-53	spermatozoa	MEIG1-like-1	-	-
1.44586e-56	4.17151	0.911	0.122	3.5493e-52	spermatozoa	ODF3A-like-5	Sperm-tail PG-rich repeat	-
8.98105e-54	4.74335	0.783	0.052	2.20467e-49	spermatozoa	IRAG2-like-1	microtubule cytoskeleton organization involved in homologous chromosome segregation	-
3.29218e-53	3.81638	0.892	0.144	8.08163e-49	spermatozoa	TBA3-like-5	structural constituent of cytoskeleton	GO:0003924^molecular_function^GTPase activity
1.76511e-52	4.20721	0.9	0.092	4.333e-48	spermatozoa	NV2.16147	Stathmin family	GO:0031110^biological_process^regulation of microtubule polymerization or depolymerization
2.43148e-49	2.65644	0.931	0.363	5.96879e-45	spermatozoa	ACTB-like-1	ATP binding	-
1.14391e-47	4.52892	0.747	0.068	2.80807e-43	spermatozoa	FXL15-like-1	F-box LRR-repeat protein	GO:0005515^molecular_function^protein binding`GO:0003924^molecular_function^GTPase activity`GO:0005525^molecular_function^GTP binding`GO:0007165^biological_process^signal transduction
2.60476e-46	8.05124	0.675	0.006	6.39415e-42	spermatozoa	CNGA2-like-1	cyclic nucleotide-gated ion channel activity	GO:0005216^molecular_function^ion channel activity`GO:0006811^biological_process^ion transport`GO:0055085^biological_process^transmembrane transport`GO:0016020^cellular_component^membrane
6.827e-44	3.29773	0.844	0.151	1.67589e-39	spermatozoa	ENKUR-like-1	calmodulin binding	-
1.22049e-40	4.11085	0.714	0.072	2.99605e-36	spermatozoa	ADGB-like-1	calcium-dependent cysteine-type endopeptidase activity	GO:0004198^molecular_function^calcium-dependent cysteine-type endopeptidase activity`GO:0006508^biological_process^proteolysis`GO:0005515^molecular_function^protein binding,GO:0004198^molecular_function^calcium-dependent cysteine-type endopeptidase activity`GO:0006508^biological_process^proteolysis
2.18711e-40	5.20883	0.633	0.013	5.36891e-36	spermatozoa	NV2.15544	-	-
3.11353e-40	3.54183	0.764	0.112	7.6431e-36	spermatozoa	RIBC2-like-1	with coiled-coils	-
4.89411e-36	5.38761	0.589	0.008	1.20141e-31	spermatozoa	NV2.16207	-	-
1.40518e-35	9.85909	0.561	0.003	3.44943e-31	spermatozoa	NV2.21209	-	-
5.77945e-35	1.32038	0.961	0.489	1.41874e-30	spermatozoa	COX1-like-1	Cytochrome C and Quinol oxidase polypeptide I	GO:0004129^molecular_function^cytochrome-c oxidase activity`GO:0020037^molecular_function^heme binding`GO:0009060^biological_process^aerobic respiration`GO:0055114^biological_process^obsolete oxidation-reduction process`GO:0016021^cellular_component^integral component of membrane
2.63255e-34	3.66258	0.583	0.064	6.46239e-30	spermatozoa	MGLL-like-1	Monoglyceride lipase	GO:0016787^molecular_function^hydrolase activity`GO:0009058^biological_process^biosynthetic process`GO:0006629^biological_process^lipid metabolic process
3.59336e-32	8.77123	0.503	0.002	8.82098e-28	spermatozoa	ARMD2-like-1	-	-
1.46981e-31	5.84713	0.536	0.019	3.60809e-27	spermatozoa	KLH20-like-14	BTB And C-terminal Kelch	GO:0005515^molecular_function^protein binding
8.58607e-30	5.01897	0.511	0.031	2.10771e-25	spermatozoa	MPP9-like-1	DNA polymerase binding	-
1.4644e-27	3.13075	0.536	0.036	3.5948e-23	spermatozoa	RPGR-like-2	Regulator of chromosome condensation (RCC1) repeat	-
1.66135e-27	8.11863	0.433	0.001	4.07829e-23	spermatozoa	CNBD2-like-16	Cyclic nucleotide-monophosphate binding domain	-
3.16939e-27	4.51954	0.561	0.075	7.78023e-23	spermatozoa	F166B-like-2	Protein of unknown function (DUF2475)	-
4.1582e-27	4.36793	0.506	0.035	1.02075e-22	spermatozoa	MKS3-like-2	-	-
5.52083e-27	6.46539	0.486	0.03	1.35525e-22	spermatozoa	TSTD1-like-1	thiosulfate sulfurtransferase activity	-
8.17028e-27	6.71096	0.442	0.002	2.00564e-22	spermatozoa	CTRB-like-1	digestion	GO:0004252^molecular_function^serine-type endopeptidase activity`GO:0006508^biological_process^proteolysis
4.3042e-22	1.91012	0.608	0.115	1.0566e-17	spermatozoa	ART3-like-8	-	-
2.89051e-21	3.96839	0.453	0.053	7.09563e-17	spermatozoa	DI3L2-like-1	polyuridylation-dependent mRNA catabolic process	-
2.25187e-18	4.85765	0.344	0.016	5.52788e-14	spermatozoa	NV2.19759	Domain of unknown function (DUF4203)	-
1.56005e-17	2.99573	0.592	0.274	3.82961e-13	spermatozoa	COTL1-like-1	defense response to fungus	GO:0003779^molecular_function^actin binding
4.11984e-17	2.88842	0.378	0.058	1.01134e-12	spermatozoa	EFHC2-like-1	cellular response to leukemia inhibitory factor	-
4.15116e-15	4.57905	0.297	0.016	1.01903e-10	spermatozoa	PP2D1-like-2	protein serine/threonine phosphatase activity	GO:0016791^molecular_function^phosphatase activity
5.54382e-15	1.70199	0.478	0.111	1.3609e-10	spermatozoa	ADF3-like-1	actin filament depolymerization	GO:0003779^molecular_function^actin binding
1.00205e-14	3.18071	0.331	0.037	2.45984e-10	spermatozoa	CDK1-like-1	RNA polymerase II CTD heptapeptide repeat kinase activity	GO:0004672^molecular_function^protein kinase activity`GO:0005524^molecular_function^ATP binding`GO:0006468^biological_process^protein phosphorylation
8.87161e-13	3.12235	0.264	0.025	2.1778e-08	spermatozoa	SL9C1-like-1	Solute carrier family 9, subfamily C (Na -transporting carboxylic acid decarboxylase), member 1	GO:0015299^molecular_function^solute:proton antiporter activity`GO:0006812^biological_process^cation transport`GO:0055085^biological_process^transmembrane transport`GO:0016021^cellular_component^integral component of membrane`GO:0005216^molecular_function^ion channel activity`GO:0006811^biological_process^ion transport`GO:0016020^cellular_component^membrane
1.06125e-12	2.88988	0.397	0.07	2.60515e-08	spermatozoa	ZC21C-like-1	metal ion binding	-
1.30138e-12	5.35026	0.231	0.007	3.19463e-08	spermatozoa	VM3VA-like-1	metalloendopeptidase activity	GO:0004222^molecular_function^metalloendopeptidase activity`GO:0006508^biological_process^proteolysis
5.03019e-12	5.88856	0.211	0.005	1.23481e-07	spermatozoa	CNBD2-like-17	Cyclic nucleotide-monophosphate binding domain	-
3.21206e-10	2.15736	0.278	0.045	7.88496e-06	spermatozoa	P20D2-like-4	gamma-aminobutyric acid:proton symporter activity	-
1.08423e-07	3.2298	0.236	0.032	0.00266157	spermatozoa	NV2.20793	Domain of unknown function (DUF4619)	-
1.75049e-07	2.61901	0.267	0.062	0.00429711	spermatozoa	LZTL1-like-1	negative regulation of protein localization to ciliary membrane	-
1.75019e-59	9.70118	0.89	0.009	4.29635e-55	S3	NV2.18593	-	-
6.1424e-59	10.1454	0.877	0.004	1.50784e-54	S3	NV2.18591	-	-
9.74317e-58	7.82103	0.864	0.012	2.39175e-53	S3	VKTC3-like-1	-	-
8.5547e-55	10.1008	0.831	0.003	2.10001e-50	S3	NV2.5003	saccharopine dehydrogenase activity	-
5.59902e-53	3.57167	0.968	0.212	1.37445e-48	S3	NV2.6591	-	-
6.24329e-52	9.79231	0.799	0.002	1.5326e-47	S3	NV2.18592	-	-
4.62324e-46	5.8057	0.773	0.031	1.13491e-41	S3	PA2-like-15	arachidonic acid secretion	GO:0004623^molecular_function^phospholipase A2 activity`GO:0006644^biological_process^phospholipid metabolic process`GO:0050482^biological_process^arachidonic acid secretion
2.42538e-44	9.90045	0.766	0.065	5.95382e-40	S3	PA2-like-7	arachidonic acid secretion	GO:0004623^molecular_function^phospholipase A2 activity`GO:0006644^biological_process^phospholipid metabolic process`GO:0050482^biological_process^arachidonic acid secretion
7.0642e-44	10.2041	0.708	0.005	1.73412e-39	S3	HAAF-like-5	Dermatopontin	-
8.40113e-44	10.2711	0.701	0.002	2.06231e-39	S3	HAAF-like-4	Dermatopontin	-
3.10907e-40	10.4193	0.656	0.004	7.63215e-36	S3	NV2.19300	-	-
3.10907e-40	8.44779	0.656	0.008	7.63215e-36	S3	NV2.9163	-	-
1.20504e-39	9.92495	0.656	0.028	2.95814e-35	S3	PA2-like-17	arachidonic acid secretion	GO:0004623^molecular_function^phospholipase A2 activity`GO:0006644^biological_process^phospholipid metabolic process`GO:0050482^biological_process^arachidonic acid secretion
4.24325e-38	9.74042	0.643	0.002	1.04163e-33	S3	FUCL5-like-1	F5/8 type C domain	-
1.98e-34	9.90447	0.578	0.001	4.8605e-30	S3	HAAF-like-1	Dermatopontin	-
1.68678e-33	8.55664	0.565	0.002	4.1407e-29	S3	CO6A3-like-2.1	-	-
4.01314e-32	11.2809	0.545	0.001	9.85146e-28	S3	NV2.5004	saccharopine dehydrogenase activity	-
2.32062e-31	3.08727	0.89	0.517	5.69665e-27	S3	TAR1-like-4	-	-
7.03797e-30	10.0157	0.513	0.002	1.72768e-25	S3	CAS4-like-2	-	-
2.32669e-29	8.57244	0.597	0.071	5.71157e-25	S3	NV2.8283	-	-
3.96799e-28	10.8222	0.487	0.001	9.74063e-24	S3	NV2.24890	-	-
5.16471e-28	8.89451	0.494	0.009	1.26783e-23	S3	SCAR5-like-4	-	-
1.0473e-27	7.51755	0.506	0.012	2.57092e-23	S3	NV2.21553	-	-
4.32817e-26	7.06933	0.526	0.036	1.06248e-21	S3	PGBM-like-1	peroxidase activity,mannose binding	-
9.69952e-26	3.42771	0.643	0.12	2.38104e-21	S3	ART3-like-8	-	-
6.47882e-24	10.0011	0.422	0.001	1.59042e-19	S3	CTHR1-like-11	Collagen triple helix	-
4.23379e-23	8.13624	0.409	0.001	1.03931e-18	S3	NV2.16998	-	-
1.19097e-21	8.37989	0.396	0.003	2.92358e-17	S3	CAS4-like-10	-	-
1.04659e-20	9.72967	0.37	0.002	2.56917e-16	S3	C209D-like-1	C-type lectin (CTL) or carbohydrate-recognition domain (CRD)	-
1.58753e-20	2.18075	0.468	0.043	3.89707e-16	S3	VKT52-like-1	-	-
1.64806e-20	9.81378	0.377	0.006	4.04565e-16	S3	CTHR1-like-7	Collagen triple helix	-
6.31379e-20	9.73317	0.357	0.002	1.54991e-15	S3	PA2-like-1	arachidonic acid secretion	GO:0004623^molecular_function^phospholipase A2 activity`GO:0006644^biological_process^phospholipid metabolic process`GO:0050482^biological_process^arachidonic acid secretion
1.53954e-19	8.26834	0.351	0.003	3.77927e-15	S3	ADIPO-like-12	-	-
8.90919e-19	8.95578	0.351	0.002	2.18703e-14	S3	NV2.2576	-	-
1.08044e-18	1.71265	0.675	0.198	2.65227e-14	S3	BIP-like-1	Belongs to the heat shock protein 70 family	GO:0005524^molecular_function^ATP binding`GO:0016887^molecular_function^ATP hydrolysis activity
2.8474e-18	9.5842	0.351	0.004	6.98979e-14	S3	FBCD1-like-16	chitin binding	-
3.0739e-17	2.72742	0.532	0.087	7.54581e-13	S3	NV2.23615	-	-
3.27923e-17	8.23878	0.344	0.014	8.04984e-13	S3	RETNB-like-1	structural constituent of cuticle	GO:0005179^molecular_function^hormone activity`GO:0005576^cellular_component^extracellular region
1.22337e-16	10.4612	0.312	0.004	3.00312e-12	S3	COLL4-like-1	-	-
3.79608e-16	10.4151	0.292	0.002	9.31861e-12	S3	AGLZ-like-2	-	-
3.79608e-16	6.24548	0.292	0.005	9.31861e-12	S3	NV2.19510	-	-
1.58636e-15	10.1778	0.292	0.002	3.89421e-11	S3	CAS4-like-1	-	-
3.82395e-15	1.40262	0.825	0.495	9.38703e-11	S3	COX1-like-1	Cytochrome C and Quinol oxidase polypeptide I	GO:0004129^molecular_function^cytochrome-c oxidase activity`GO:0020037^molecular_function^heme binding`GO:0009060^biological_process^aerobic respiration`GO:0055114^biological_process^obsolete oxidation-reduction process`GO:0016021^cellular_component^integral component of membrane
1.19939e-14	6.11183	0.292	0.015	2.94427e-10	S3	NV2.24892	-	-
5.65363e-14	9.83817	0.253	0.012	1.38785e-09	S3	NV2.2012	-	GO:0005509^molecular_function^calcium ion binding
1.0017e-13	3.60717	0.312	0.032	2.45897e-09	S3	ART2-like-25	-	-
1.06289e-13	9.78404	0.26	0.007	2.60918e-09	S3	NV2.2016	-	-
1.11914e-13	3.57495	0.299	0.028	2.74726e-09	S3	ODAD2-like-2	ubiquitin-protein transferase activity	GO:0005515^molecular_function^protein binding
2.89532e-13	8.44595	0.24	0.001	7.10743e-09	S3	NV2.8868	-	-
6.38191e-13	4.95704	0.247	0.008	1.56663e-08	S3	NV2.24532	-	-
6.51111e-13	10.6407	0.234	0	1.59835e-08	S3	NV2.4050	-	-
7.8539e-13	2.71085	0.377	0.085	1.92798e-08	S3	VMA5A-like-12	Von Willebrand factor A	-
1.49939e-12	2.84508	0.396	0.071	3.6807e-08	S3	NV2.663	-	-
2.39044e-12	1.77487	0.487	0.192	5.86806e-08	S3	ENPL-like-1	heat shock protein 90kDa beta (Grp94), member 1	GO:0005524^molecular_function^ATP binding`GO:0016887^molecular_function^ATP hydrolysis activity`GO:0051082^molecular_function^unfolded protein binding`GO:0006457^biological_process^protein folding
3.1323e-12	5.49595	0.234	0.008	7.68917e-08	S3	TSHR-like-1	-	GO:0004930^molecular_function^G protein-coupled receptor activity`GO:0007186^biological_process^G protein-coupled receptor signaling pathway`GO:0016021^cellular_component^integral component of membrane
3.25249e-12	6.07326	0.221	0.003	7.98422e-08	S3	APRV1-like-2	aspartic-type endopeptidase activity	GO:0004190^molecular_function^aspartic-type endopeptidase activity`GO:0006508^biological_process^proteolysis
8.54483e-12	1.93049	0.344	0.068	2.09758e-07	S3	ACOD-like-1	oxidoreductase activity, acting on paired donors, with oxidation of a pair of donors resulting in the reduction of molecular oxygen to two molecules of water	GO:0006629^biological_process^lipid metabolic process
1.59871e-11	10.3505	0.208	0	3.92451e-07	S3	NV2.23840	-	-
1.59871e-11	2.41494	0.208	0.005	3.92451e-07	S3	HMCN1-like-7	coreceptor activity involved in Wnt signaling pathway, planar cell polarity pathway	-
1.65947e-11	3.22956	0.26	0.023	4.07366e-07	S3	ART2-like-24	-	-
9.53238e-11	2.18868	0.545	0.193	2.34001e-06	S3	NV2.4721	-	-
1.65804e-10	8.50489	0.201	0.001	4.07015e-06	S3	NV2.6968	calcium ion binding	-
2.00873e-10	1.82418	0.734	0.477	4.93103e-06	S3	HSPB1-like-1	Belongs to the small heat shock protein (HSP20) family	-
2.0788e-10	2.28054	0.26	0.031	5.10304e-06	S3	RIC1-like-16	-	-
4.55405e-10	4.31753	0.221	0.009	1.11793e-05	S3	APRV1-like-3	aspartic-type endopeptidase activity	GO:0004190^molecular_function^aspartic-type endopeptidase activity`GO:0006508^biological_process^proteolysis
4.74176e-10	3.76092	0.26	0.056	1.16401e-05	S3	NV2.9104	-	-
1.05512e-09	1.663	0.273	0.053	2.5901e-05	S3	NV2.17838	-	-
1.0665e-09	1.57884	0.74	0.476	2.61804e-05	S3	HSP71-like-1	heat shock-mediated polytene chromosome puffing	GO:0005524^molecular_function^ATP binding`GO:0016887^molecular_function^ATP hydrolysis activity
1.27018e-09	2.47219	0.331	0.083	3.11804e-05	S3	ZFN2B-like-1	-	-
3.61247e-09	2.10523	0.266	0.029	8.86789e-05	S3	APC7-like-1	protein K11-linked ubiquitination	GO:0005515^molecular_function^protein binding
1.46951e-08	1.50873	0.247	0.053	0.000360734	S3	CAS4-like-9	-	-
2.53467e-08	1.31905	0.318	0.068	0.000622212	S3	GPX-like-1	glutathione peroxidase activity	-
7.3196e-08	1.34386	0.461	0.209	0.00179682	S3	SARAF-like-1	regulation of store-operated calcium entry	GO:2001256^biological_process^regulation of store-operated calcium entry`GO:0030176^cellular_component^integral component of endoplasmic reticulum membrane
1.50626e-07	1.55843	0.24	0.068	0.00369758	S3	NV2.25720	-	-
7.55677e-07	2.24846	0.481	0.261	0.0185504	S3	HSP97-like-1	heat shock	GO:0005524^molecular_function^ATP binding`GO:0016887^molecular_function^ATP hydrolysis activity
1.08065e-06	2.14879	0.24	0.037	0.0265278	S3	NV2.17840	-	-
1.33929e-06	1.02071	0.273	0.077	0.032877	S3	MEIS1-like-1	-	-
2.09255e-06	2.54066	0.201	0.03	0.0513678	S3	NV2.4059	-	-
2.2579e-06	1.44284	0.494	0.224	0.0554268	S3	CP3A8-like-1	heme binding	GO:0005506^molecular_function^iron ion binding`GO:0016705^molecular_function^oxidoreductase activity, acting on paired donors, with incorporation or reduction of molecular oxygen`GO:0020037^molecular_function^heme binding`GO:0055114^biological_process^obsolete oxidation-reduction process
0.00096315	1.81621	0.227	0.075	1	S3	NV2.8789	-	-
7.02318e-27	3.86755	0.564	0.08	1.72405e-22	neuronal	CD151-like-2	CD151 molecule (Raph blood group)	GO:0016021^cellular_component^integral component of membrane
1.16626e-22	5.46006	0.444	0.026	2.86294e-18	neuronal	TBA1-like-6	structural constituent of cytoskeleton,Tubulin is the major constituent of microtubules. It binds two moles of GTP, one at an exchangeable site on the beta chain and one at a non-exchangeable site on the alpha chain	GO:0003924^molecular_function^GTPase activity
3.47503e-19	4.98694	0.357	0.018	8.53051e-15	neuronal	AshA	-	GO:0046983^molecular_function^protein dimerization activity
8.46071e-19	4.99758	0.333	0.018	2.07694e-14	neuronal	TMPS6-like-1	Belongs to the peptidase S1 family	GO:0004252^molecular_function^serine-type endopeptidase activity`GO:0006508^biological_process^proteolysis
3.15492e-17	5.15146	0.316	0.015	7.74471e-13	neuronal	NV2.13752	-	-
1.07915e-16	4.81028	0.337	0.025	2.6491e-12	neuronal	NV2.25322	GTPase activator activity	-
6.32512e-16	5.83612	0.307	0.011	1.55269e-11	neuronal	SH3G3-like-3	synaptic vesicle uncoating	GO:0005515^molecular_function^protein binding`GO:0005737^cellular_component^cytoplasm
2.04116e-13	5.63657	0.286	0.011	5.01063e-09	neuronal	NV2.17840	-	-
3.45938e-11	5.73658	0.214	0.007	8.49209e-07	neuronal	NV2.3747	-	-
9.48051e-11	2.16309	0.22	0.024	2.32728e-06	neuronal	TBA-like-2	-	GO:0003924^molecular_function^GTPase activity
1.6049e-10	3.59722	0.236	0.017	3.93972e-06	neuronal	CD5R1-like-1	cyclin-dependent protein kinase 5 activator activity	GO:0061575^molecular_function^cyclin-dependent protein serine/threonine kinase activator activity`GO:0016533^cellular_component^protein kinase 5 complex
2.23481e-10	5.04309	0.282	0.067	5.48602e-06	neuronal	NV2.3318	-	-
8.67239e-10	4.07162	0.258	0.032	2.1289e-05	neuronal	NV2.17838	-	-
1.63652e-09	1.25429	0.895	0.729	4.01733e-05	neuronal	HS90A-like-1	unfolded protein binding	GO:0005524^molecular_function^ATP binding`GO:0016887^molecular_function^ATP hydrolysis activity`GO:0051082^molecular_function^unfolded protein binding`GO:0006457^biological_process^protein folding
2.08597e-09	3.16808	0.262	0.043	5.12064e-05	neuronal	INSM1-like-1	adrenal chromaffin cell differentiation	-
2.7688e-09	2.89107	0.235	0.051	6.79684e-05	neuronal	NV2.25720	-	-
8.80189e-09	3.5862	0.238	0.035	0.000216069	neuronal	SEGN-like-1	secretagogin, EF-hand calcium binding protein	GO:0005509^molecular_function^calcium ion binding
1.701e-08	2.70326	0.235	0.038	0.00041756	neuronal	NV2.9104	-	-
4.86167e-08	1.59087	0.466	0.236	0.00119344	neuronal	RTN1A-like-1	Reticulon	GO:0008289^molecular_function^lipid binding`GO:0006869^biological_process^lipid transport`GO:0042157^biological_process^lipoprotein metabolic process`GO:0005576^cellular_component^extracellular region
5.93938e-08	3.27342	0.235	0.044	0.001458	neuronal	NV2.17841	-	-
6.66997e-08	3.0525	0.264	0.052	0.00163734	neuronal	SoxC	SRY (sex determining region Y)-box	-
7.17257e-08	1.94443	0.449	0.258	0.00176072	neuronal	NV2.13863	-	-
2.69243e-07	1.28351	0.868	0.659	0.00660937	neuronal	DNJB4-like-2	BAG family molecular chaperone regulator 3	GO:0051087^molecular_function^chaperone binding
3.78949e-07	2.07966	0.37	0.151	0.00930245	neuronal	PPR27-like-3	spectrin binding	GO:0005515^molecular_function^protein binding
4.66173e-06	2.19167	0.24	0.071	0.114436	neuronal	PKD2-like-2	Polycystic kidney disease	GO:0005509^molecular_function^calcium ion binding,GO:0005216^molecular_function^ion channel activity`GO:0006811^biological_process^ion transport`GO:0055085^biological_process^transmembrane transport`GO:0016020^cellular_component^membrane`GO:0005509^molecular_function^calcium ion binding
1.07524e-05	1.17302	0.413	0.246	0.263951	neuronal	HSP97-like-1	heat shock	GO:0005524^molecular_function^ATP binding`GO:0016887^molecular_function^ATP hydrolysis activity
1.25039e-05	1.77771	0.292	0.128	0.306946	neuronal	NV2.18830	-	-
4.1653e-05	2.78257	0.209	0.036	1	neuronal	MCTP1-like-2	intracellular signal transduction	GO:0035556^biological_process^intracellular signal transduction
0.000458839	1.07249	0.607	0.464	1	neuronal	HSP71-like-1	heat shock-mediated polytene chromosome puffing	GO:0005524^molecular_function^ATP binding`GO:0016887^molecular_function^ATP hydrolysis activity
0.000511004	1.30565	0.338	0.195	1	neuronal	NV2.2044	-	-
0.00079082	1.98376	0.213	0.074	1	neuronal	CALM3-like-1	calcium ion binding	GO:0005509^molecular_function^calcium ion binding
6.34637e-29	7.98568	0.526	0.03	1.55791e-24	neuron.sensory	NV2.17605	-	-
1.648e-21	7.51456	0.46	0.036	4.04552e-17	neuron.sensory	NV2.4019	-	-
4.73662e-21	7.05993	0.421	0.046	1.16275e-16	neuron.sensory	NV2.9156	-	-
9.39729e-21	6.84416	0.38	0.014	2.30685e-16	neuron.sensory	NV2.11691	-	-
3.44794e-20	2.36463	0.586	0.118	8.46401e-16	neuron.sensory	CD151-like-2	CD151 molecule (Raph blood group)	GO:0016021^cellular_component^integral component of membrane
4.11772e-18	7.48163	0.334	0.016	1.01082e-13	neuron.sensory	FA5-like-31	-	-
5.46615e-18	3.248	0.437	0.057	1.34183e-13	neuron.sensory	INSM1-like-1	adrenal chromaffin cell differentiation	-
5.435e-16	5.00867	0.295	0.012	1.33418e-11	neuron.sensory	PTF1A-like-1	amacrine cell differentiation	GO:0046983^molecular_function^protein dimerization activity
1.74265e-15	4.90427	0.316	0.027	4.27785e-11	neuron.sensory	NV2.14290	-	-
2.20658e-14	6.30572	0.281	0.016	5.4167e-10	neuron.sensory	NAS4-like-2	metalloendopeptidase activity	GO:0004222^molecular_function^metalloendopeptidase activity`GO:0006508^biological_process^proteolysis`GO:0016020^cellular_component^membrane
2.70857e-14	5.68764	0.259	0.008	6.649e-10	neuron.sensory	NV2.2295	-	-
4.55865e-14	2.81969	0.437	0.081	1.11906e-09	neuron.sensory	CALM3-like-1	calcium ion binding	GO:0005509^molecular_function^calcium ion binding
7.12849e-14	6.27903	0.341	0.047	1.7499e-09	neuron.sensory	NV2.4022	-	-
3.48934e-13	8.40024	0.323	0.06	8.56563e-09	neuron.sensory	COCA1-like-20	structural constituent of cuticle	-
3.61633e-13	4.39096	0.259	0.031	8.87736e-09	neuron.sensory	CRIM1-like-1	von Willebrand factor (vWF) type A domain,endothelial regulator	GO:0005515^molecular_function^protein binding
2.28619e-11	2.60243	0.334	0.069	5.61215e-07	neuron.sensory	NV2.25463	-	-
3.02787e-11	6.97119	0.204	0.003	7.43282e-07	neuron.sensory	PAX2-like-1	DNA binding. It is involved in the biological process described with regulation of transcription, DNA-templated	GO:0003677^molecular_function^DNA binding`GO:0006355^biological_process^regulation of transcription, DNA-templated
3.63608e-11	5.34491	0.213	0.014	8.92586e-07	neuron.sensory	NV2.3605	-	-
1.18927e-10	6.39059	0.208	0.005	2.91942e-06	neuron.sensory	DOX2-like-2	Prostaglandin G H synthase	-
3.98131e-10	8.01677	0.24	0.007	9.77332e-06	neuron.sensory	ATS16-like-1	negative regulation of cellular response to hepatocyte growth factor stimulus	GO:0004222^molecular_function^metalloendopeptidase activity`GO:0006508^biological_process^proteolysis
9.28273e-10	6.19892	0.211	0.014	2.27873e-05	neuron.sensory	TAF1A-like-1	transcription by RNA polymerase I	-
1.44721e-09	2.60912	0.261	0.055	3.55261e-05	neuron.sensory	ID4-like-2	-	GO:0046983^molecular_function^protein dimerization activity
1.83355e-09	5.55665	0.204	0.01	4.50101e-05	neuron.sensory	CO6A5-like-2.2	vestibular reflex	-
2.05108e-09	2.88874	0.22	0.027	5.03499e-05	neuron.sensory	KCNK9-like-2	Potassium channel subfamily K member	-
2.22752e-09	3.87438	0.268	0.026	5.46813e-05	neuron.sensory	NV2.24838	-	-
5.20236e-09	3.19121	0.231	0.033	0.000127707	neuron.sensory	NV2.15147	-	-
6.04429e-09	4.97501	0.27	0.053	0.000148375	neuron.sensory	NV2.23143	-	-
1.17559e-08	2.11278	0.307	0.064	0.000288584	neuron.sensory	NV2.25720	-	-
2.5223e-08	2.16526	0.201	0.046	0.000619174	neuron.sensory	TMPS6-like-1	Belongs to the peptidase S1 family	GO:0004252^molecular_function^serine-type endopeptidase activity`GO:0006508^biological_process^proteolysis
2.81993e-08	6.47703	0.22	0.014	0.000692236	neuron.sensory	DD3-like-11	-	-
7.47539e-06	1.89532	0.24	0.069	0.183506	neuron.sensory	SoxC	SRY (sex determining region Y)-box	-
6.79307e-05	1.15717	0.204	0.085	1	neuron.sensory	PKD2-like-2	Polycystic kidney disease	GO:0005509^molecular_function^calcium ion binding,GO:0005216^molecular_function^ion channel activity`GO:0006811^biological_process^ion transport`GO:0055085^biological_process^transmembrane transport`GO:0016020^cellular_component^membrane`GO:0005509^molecular_function^calcium ion binding
0.000207391	1.03283	0.627	0.475	1	neuron.sensory	HSP71-like-1	heat shock-mediated polytene chromosome puffing	GO:0005524^molecular_function^ATP binding`GO:0016887^molecular_function^ATP hydrolysis activity
0.000515174	1.32176	0.211	0.079	1	neuron.sensory	NV2.4689	-	-
2.93016e-74	8.83163	0.995	0.059	7.19294e-70	gland.mucous	NV2.3425	Tti2 family	-
5.14851e-66	9.16619	0.905	0.007	1.26386e-61	gland.mucous	NV2.21610	-	-
3.06509e-65	8.91724	0.916	0.014	7.52418e-61	gland.mucous	AHNK-like-9	Von Willebrand factor	-
3.77289e-65	8.56469	0.891	0.016	9.26169e-61	gland.mucous	ALK-like-1	zinc ion binding	-
5.21562e-62	8.90402	0.865	0.016	1.28033e-57	gland.mucous	FKB14-like-1	Calcium ion binding. It is involved in the biological process described with protein folding	GO:0003755^molecular_function^peptidyl-prolyl cis-trans isomerase activity`GO:0005509^molecular_function^calcium ion binding
1.03182e-52	8.42708	0.779	0.006	2.53291e-48	gland.mucous	NV2.22820	-	-
1.11157e-52	9.84446	0.779	0.003	2.72869e-48	gland.mucous	Mucin	Von Willebrand factor	-
1.13003e-47	8.63644	0.694	0.006	2.77401e-43	gland.mucous	NV2.16639	-	-
1.32886e-41	9.30279	0.657	0.005	3.26209e-37	gland.mucous	CRAM-like-6	-	-
1.32888e-41	9.27528	0.63	0.003	3.26213e-37	gland.mucous	SPEE-like-2	Kringle containing transmembrane protein	-
1.81099e-41	4.28836	0.747	0.098	4.44561e-37	gland.mucous	creb-like2	extracellular matrix constituent secretion	GO:0003677^molecular_function^DNA binding`GO:0006355^biological_process^regulation of transcription, DNA-templated`GO:0003700^molecular_function^DNA-binding transcription factor activity
1.74198e-35	4.99756	0.605	0.031	4.27621e-31	gland.mucous	NV2.7431	-	-
1.96162e-31	8.33786	0.49	0.002	4.8154e-27	gland.mucous	NV2.3667	-	-
1.11129e-27	6.63421	0.493	0.009	2.72799e-23	gland.mucous	TKT-like-4	Transketolase	GO:0008661^molecular_function^1-deoxy-D-xylulose-5-phosphate synthase activity`GO:0016114^biological_process^terpenoid biosynthetic process`GO:0003824^molecular_function^catalytic activity`GO:0030976^molecular_function^thiamine pyrophosphate binding`GO:0016624^molecular_function^oxidoreductase activity, acting on the aldehyde or oxo group of donors, disulfide as acceptor
1.3546e-27	2.1913	0.648	0.112	3.32527e-23	gland.mucous	CD151-like-2	CD151 molecule (Raph blood group)	GO:0016021^cellular_component^integral component of membrane
2.74686e-26	7.88502	0.49	0.004	6.74299e-22	gland.mucous	CDCP2-like-10	peptidase activator activity	-
2.76688e-24	5.38162	0.436	0.044	6.79214e-20	gland.mucous	NV2.9824	-	-
5.87515e-24	4.52921	0.43	0.023	1.44223e-19	gland.mucous	CRIM1-like-1	von Willebrand factor (vWF) type A domain,endothelial regulator	GO:0005515^molecular_function^protein binding
6.6561e-22	6.2941	0.425	0.011	1.63394e-17	gland.mucous	B4GN4-like-12	N-acetyl-beta-glucosaminyl-glycoprotein 4-beta-N-acetylgalactosaminyltransferase activity	GO:0008376^molecular_function^acetylgalactosaminyltransferase activity`GO:0032580^cellular_component^Golgi cisterna membrane
9.24395e-21	6.86209	0.392	0.007	2.2692e-16	gland.mucous	GUNA-like-1	Glycosyl hydrolase family 9	GO:0004553^molecular_function^hydrolase activity, hydrolyzing O-glycosyl compounds`GO:0005975^biological_process^carbohydrate metabolic process
2.97005e-20	9.08124	0.366	0.001	7.29088e-16	gland.mucous	HMCN1-like-100	-	-
1.70169e-19	2.84048	0.429	0.058	4.17731e-15	gland.mucous	NV2.25720	-	-
1.7724e-19	5.30547	0.359	0.01	4.35089e-15	gland.mucous	MYOF-like-3	plasma membrane repair	GO:0016021^cellular_component^integral component of membrane
7.49367e-19	4.311	0.39	0.028	1.83955e-14	gland.mucous	CS012-like-2	mitochondrial calcium ion homeostasis	-
2.52691e-17	1.5145	0.515	0.104	6.20306e-13	gland.mucous	UBIQP-like-4	protein tag	GO:0005515^molecular_function^protein binding
7.3381e-17	3.87761	0.249	0.019	1.80136e-12	gland.mucous	CCR4-like-1	Endonuclease/Exonuclease/phosphatase family	-
1.29359e-16	9.63346	0.326	0.002	3.17552e-12	gland.mucous	AHNK-like-2	-	-
1.53057e-16	1.75613	0.625	0.287	3.75725e-12	gland.mucous	ACEA-like-7	Isocitrate lyase family	GO:0004451^molecular_function^isocitrate lyase activity`GO:0019752^biological_process^carboxylic acid metabolic process
2.38409e-16	7.04836	0.304	0.011	5.85245e-12	gland.mucous	NXNL2-like-2	thioredoxin-disulfide reductase activity,oligosaccharide binding	GO:0016491^molecular_function^oxidoreductase activity`GO:0016209^molecular_function^antioxidant activity`GO:0055114^biological_process^obsolete oxidation-reduction process
5.05335e-16	7.15474	0.26	0.003	1.2405e-11	gland.mucous	GUNA-like-9	Glycosyl hydrolase family 9	GO:0004553^molecular_function^hydrolase activity, hydrolyzing O-glycosyl compounds`GO:0005975^biological_process^carbohydrate metabolic process
1.48804e-15	4.75707	0.287	0.017	3.65283e-11	gland.mucous	ECT-like-14	CC domain	-
9.59856e-15	1.94182	0.533	0.162	2.35625e-10	gland.mucous	PPR27-like-3	spectrin binding	GO:0005515^molecular_function^protein binding
2.5755e-14	2.23209	0.392	0.061	6.32234e-10	gland.mucous	GPX-like-1	glutathione peroxidase activity	-
2.85479e-13	5.34186	0.266	0.006	7.00793e-09	gland.mucous	RFX4-like	pancreatic epsilon cell differentiation	GO:0003677^molecular_function^DNA binding`GO:0006355^biological_process^regulation of transcription, DNA-templated
4.08769e-13	4.427	0.227	0.02	1.00345e-08	gland.mucous	ATS10-like-1	Netrin receptor / A disintegrin and metalloproteinase with thrombospondin motifs / coreceptor activity involved in Wnt signaling pathway, planar cell polarity pathway	-
1.07223e-12	3.31239	0.209	0.02	2.6321e-08	gland.mucous	ACHA7-like-23	acetylcholine-gated cation-selective channel activity	GO:0005230^molecular_function^extracellular ligand-gated ion channel activity`GO:0006811^biological_process^ion transport`GO:0016021^cellular_component^integral component of membrane
1.08857e-12	2.31589	0.332	0.062	2.67222e-08	gland.mucous	ACOD-like-1	oxidoreductase activity, acting on paired donors, with oxidation of a pair of donors resulting in the reduction of molecular oxygen to two molecules of water	GO:0006629^biological_process^lipid metabolic process
3.30135e-12	3.11724	0.212	0.019	8.10416e-08	gland.mucous	GPSM2-like-1	GTPase regulator activity	GO:0005515^molecular_function^protein binding
3.90157e-12	2.66338	0.281	0.034	9.57757e-08	gland.mucous	KCNK1-like-1	regulation of resting membrane potential	GO:0005216^molecular_function^ion channel activity`GO:0006811^biological_process^ion transport`GO:0055085^biological_process^transmembrane transport`GO:0016020^cellular_component^membrane
4.6216e-12	9.99153	0.247	0.001	1.13451e-07	gland.mucous	NOTC1-like-2	neurogenic locus notch homolog protein	-
5.48595e-12	2.41929	0.312	0.029	1.34669e-07	gland.mucous	NV2.15147	-	-
8.61331e-12	1.67276	0.247	0.043	2.11439e-07	gland.mucous	P20D2-like-4	gamma-aminobutyric acid:proton symporter activity	-
1.02572e-10	2.33528	0.32	0.083	2.51793e-06	gland.mucous	NV2.19585	-	-
2.10867e-10	2.98765	0.283	0.052	5.17637e-06	gland.mucous	ID4-like-2	-	GO:0046983^molecular_function^protein dimerization activity
6.88917e-10	2.54095	0.221	0.025	1.69115e-05	gland.mucous	NV2.24838	-	-
5.09904e-09	2.78117	0.257	0.034	0.000125171	gland.mucous	OPSD2-like-3	G-protein coupled receptor activity	GO:0004930^molecular_function^G protein-coupled receptor activity`GO:0007186^biological_process^G protein-coupled receptor signaling pathway`GO:0016021^cellular_component^integral component of membrane
1.03244e-08	2.51719	0.246	0.031	0.000253443	gland.mucous	NV2.4247	-	-
5.04705e-08	3.06517	0.29	0.049	0.00123895	gland.mucous	PHC1-like-1	polyhomeotic homolog 1	GO:0005515^molecular_function^protein binding
6.96134e-08	1.22124	0.707	0.471	0.00170887	gland.mucous	HSP71-like-1	heat shock-mediated polytene chromosome puffing	GO:0005524^molecular_function^ATP binding`GO:0016887^molecular_function^ATP hydrolysis activity
8.80617e-08	1.20337	0.728	0.57	0.00216174	gland.mucous	CENPT-like-1	centromere protein T	-
1.14071e-07	2.36376	0.309	0.084	0.00280022	gland.mucous	NV2.23615	-	-
1.2809e-07	1.79988	0.257	0.048	0.00314436	gland.mucous	NV2.17838	-	-
2.46414e-07	1.0073	0.707	0.545	0.00604897	gland.mucous	Klf3-8-12-like	zinc finger	-
5.76448e-07	1.24829	0.711	0.472	0.0141507	gland.mucous	HSPB1-like-1	Belongs to the small heat shock protein (HSP20) family	-
9.43363e-07	1.56399	0.312	0.081	0.0231577	gland.mucous	CALM3-like-1	calcium ion binding	GO:0005509^molecular_function^calcium ion binding
1.16729e-06	1.79754	0.238	0.06	0.0286545	gland.mucous	INSM1-like-1	adrenal chromaffin cell differentiation	-
4.19572e-06	1.17795	0.244	0.077	0.102997	gland.mucous	NV2.4689	-	-
6.42575e-06	1.20499	0.327	0.17	0.157739	gland.mucous	BACD3-like-1	protein homooligomerization	GO:0051260^biological_process^protein homooligomerization
1.17797e-05	1.02934	0.445	0.192	0.289167	gland.mucous	MAFG-like-7	abducens nerve formation	GO:0003677^molecular_function^DNA binding`GO:0006355^biological_process^regulation of transcription, DNA-templated
2.28198e-05	1.17223	0.28	0.082	0.560181	gland.mucous	PKD2-like-2	Polycystic kidney disease	GO:0005509^molecular_function^calcium ion binding,GO:0005216^molecular_function^ion channel activity`GO:0006811^biological_process^ion transport`GO:0055085^biological_process^transmembrane transport`GO:0016020^cellular_component^membrane`GO:0005509^molecular_function^calcium ion binding
2.32165e-05	1.7371	0.218	0.05	0.569918	gland.mucous	SEGN-like-1	secretagogin, EF-hand calcium binding protein	GO:0005509^molecular_function^calcium ion binding
0.000116516	1.08092	0.26	0.109	1	gland.mucous	ASNS-like-1	L-asparagine biosynthetic process	GO:0004066^molecular_function^asparagine synthase (glutamine-hydrolyzing) activity`GO:0006529^biological_process^asparagine biosynthetic process
1.10457e-30	6.01149	0.57	0.033	2.71149e-26	neuroglandular	VKT52-like-1	-	-
3.88082e-25	6.31902	0.428	0.006	9.52664e-21	neuroglandular	AshC	helix loop helix domain	GO:0046983^molecular_function^protein dimerization activity
3.25261e-21	7.4054	0.477	0.033	7.98451e-17	neuroglandular	NV2.8638	-	-
2.62744e-19	4.83321	0.37	0.029	6.44983e-15	neuroglandular	NV2.4247	-	-
2.32629e-16	3.22657	0.409	0.047	5.71059e-12	neuroglandular	NV2.9824	-	-
3.30321e-16	4.737	0.304	0.008	8.10871e-12	neuroglandular	NV2.1150	-	-
3.80386e-16	4.12147	0.314	0.024	9.33772e-12	neuroglandular	NV2.24838	-	-
1.3396e-15	4.12053	0.297	0.025	3.28846e-11	neuroglandular	NV2.4059	-	-
1.07764e-14	5.5188	0.312	0.031	2.64539e-10	neuroglandular	NV2.15147	-	-
1.40573e-14	8.10829	0.262	0.004	3.45079e-10	neuroglandular	BMP1-like-2	Trypsin-like serine protease,metalloendopeptidase activity	GO:0004252^molecular_function^serine-type endopeptidase activity`GO:0006508^biological_process^proteolysis
2.19104e-14	7.83583	0.302	0.011	5.37857e-10	neuroglandular	KLKB1-like-10	serine-type endopeptidase activity	GO:0004252^molecular_function^serine-type endopeptidase activity`GO:0006508^biological_process^proteolysis
6.49074e-14	3.21163	0.207	0.025	1.59335e-09	neuroglandular	NV2.10280	-	-
9.96475e-14	7.44821	0.213	0.003	2.44615e-09	neuroglandular	SAP3-like-11	beta-N-acetylgalactosaminidase activity	GO:0030246^molecular_function^carbohydrate binding
8.32927e-11	7.83926	0.203	0.006	2.04467e-06	neuroglandular	CBPA4-like-1	Carboxypeptidase	GO:0004181^molecular_function^metallocarboxypeptidase activity`GO:0008270^molecular_function^zinc ion binding`GO:0006508^biological_process^proteolysis
1.93507e-10	4.17297	0.203	0.007	4.75021e-06	neuroglandular	NV2.22375	Platelet-derived and vascular endothelial growth factors (PDGF, VEGF) family	-
2.39388e-10	6.39798	0.219	0.013	5.8765e-06	neuroglandular	FBLN3-like-3	G-protein coupled receptor activity	GO:0005509^molecular_function^calcium ion binding
3.57174e-10	8.19607	0.209	0.005	8.76792e-06	neuroglandular	NV2.5142	-	GO:0005179^molecular_function^hormone activity`GO:0005576^cellular_component^extracellular region
4.44524e-09	1.91031	0.258	0.06	0.000109122	neuroglandular	INSM1-like-1	adrenal chromaffin cell differentiation	-
1.77066e-08	1.70063	0.234	0.065	0.000434662	neuroglandular	NV2.25720	-	-
2.43997e-07	3.79682	0.213	0.022	0.00598963	neuroglandular	NV2.3159	-	-
8.66976e-07	1.18789	0.269	0.11	0.0212825	neuroglandular	ASNS-like-1	L-asparagine biosynthetic process	GO:0004066^molecular_function^asparagine synthase (glutamine-hydrolyzing) activity`GO:0006529^biological_process^asparagine biosynthetic process
9.97223e-07	1.51147	0.322	0.126	0.0244798	neuroglandular	TR1L1-like-1	protein transport	GO:0016021^cellular_component^integral component of membrane
4.0071e-06	4.68051	0.24	0.068	0.0983663	neuroglandular	NV2.24371	complement activation, classical pathway	-
4.16405e-06	1.59392	0.209	0.051	0.102219	neuroglandular	SEGN-like-1	secretagogin, EF-hand calcium binding protein	GO:0005509^molecular_function^calcium ion binding
7.9557e-06	3.36585	0.221	0.049	0.195297	neuroglandular	NV2.4022	-	-
2.30321e-05	1.08983	0.277	0.113	0.565391	neuroglandular	creb-like2	extracellular matrix constituent secretion	GO:0003677^molecular_function^DNA binding`GO:0006355^biological_process^regulation of transcription, DNA-templated`GO:0003700^molecular_function^DNA-binding transcription factor activity
2.82856e-05	1.67673	0.312	0.146	0.694355	neuroglandular	NV2.5358	-	-
3.23645e-05	3.79661	0.223	0.07	0.794483	neuroglandular	NV2.25463	-	-
0.000117862	1.91471	0.202	0.055	1	neuroglandular	ID4-like-2	-	GO:0046983^molecular_function^protein dimerization activity
0.000583994	1.12229	0.287	0.191	1	neuroglandular	ENPL-like-1	heat shock protein 90kDa beta (Grp94), member 1	GO:0005524^molecular_function^ATP binding`GO:0016887^molecular_function^ATP hydrolysis activity`GO:0051082^molecular_function^unfolded protein binding`GO:0006457^biological_process^protein folding
2.56863e-71	7.88639	0.992	0.136	6.30546e-67	gland.unchar	NV2.5358	-	-
1.66781e-57	8.95722	0.843	0.009	4.09413e-53	gland.unchar	FBP1-like-18	calcium- and calmodulin-responsive adenylate cyclase activity	GO:0005509^molecular_function^calcium ion binding
1.25568e-53	8.66269	0.846	0.063	3.08245e-49	gland.unchar	USOM5-like-12	Common central domain of tyrosinase	-
3.57464e-52	8.98785	0.793	0.038	8.77503e-48	gland.unchar	NV2.10253	-	-
5.48422e-49	6.14941	0.748	0.014	1.34627e-44	gland.unchar	ATS10-like-1	Netrin receptor / A disintegrin and metalloproteinase with thrombospondin motifs / coreceptor activity involved in Wnt signaling pathway, planar cell polarity pathway	-
5.66587e-47	7.54977	0.7	0.065	1.39086e-42	gland.unchar	NV2.24865	MAC/Perforin domain	-
1.40625e-46	7.34263	0.714	0.012	3.45205e-42	gland.unchar	NV2.10281	-	-
8.50937e-46	8.81731	0.664	0.005	2.08888e-41	gland.unchar	PLCL-like-8	coreceptor activity involved in Wnt signaling pathway, planar cell polarity pathway	-
4.70793e-45	7.14805	0.686	0.013	1.1557e-40	gland.unchar	NV2.10503	-	-
2.26508e-38	4.41749	0.633	0.065	5.56033e-34	gland.unchar	NV2.25463	-	-
1.45874e-37	8.49422	0.619	0.013	3.58093e-33	gland.unchar	NV2.21867	calcium- and calmodulin-responsive adenylate cyclase activity	-
3.64319e-37	7.974	0.672	0.097	8.94331e-33	gland.unchar	NV2.21868	calcium- and calmodulin-responsive adenylate cyclase activity	-
4.53701e-35	9.17162	0.608	0.028	1.11374e-30	gland.unchar	TSP2	coreceptor activity involved in Wnt signaling pathway, planar cell polarity pathway	-
4.34554e-34	6.47559	0.549	0.006	1.06674e-29	gland.unchar	FBP1-like-13	neurogenic locus notch homolog protein	GO:0005509^molecular_function^calcium ion binding
5.33673e-34	2.61125	0.672	0.043	1.31006e-29	gland.unchar	NV2.9156	-	-
5.19839e-33	4.01121	0.513	0.029	1.2761e-28	gland.unchar	NV2.4247	-	-
8.41317e-32	9.94592	0.521	0.004	2.06526e-27	gland.unchar	HMCN1-like-23	coreceptor activity involved in Wnt signaling pathway, planar cell polarity pathway	-
1.67738e-30	8.32342	0.513	0.002	4.11764e-26	gland.unchar	NV2.740	-	-
4.32841e-29	3.29644	0.563	0.047	1.06254e-24	gland.unchar	NV2.9824	-	-
1.80142e-26	9.61547	0.429	0.003	4.42213e-22	gland.unchar	HMCN1-like-59	coreceptor activity involved in Wnt signaling pathway, planar cell polarity pathway	-
4.73298e-25	4.94267	0.462	0.018	1.16185e-20	gland.unchar	ACHA7-like-23	acetylcholine-gated cation-selective channel activity	GO:0005230^molecular_function^extracellular ligand-gated ion channel activity`GO:0006811^biological_process^ion transport`GO:0016021^cellular_component^integral component of membrane
8.86393e-25	10.0749	0.451	0.004	2.17592e-20	gland.unchar	USOM5-like-34	Common central domain of tyrosinase	-
3.26176e-24	6.40899	0.451	0.006	8.00698e-20	gland.unchar	NV2.10279	-	-
1.8438e-21	3.06114	0.473	0.048	4.52617e-17	gland.unchar	SEGN-like-1	secretagogin, EF-hand calcium binding protein	GO:0005509^molecular_function^calcium ion binding
1.24344e-19	8.6485	0.308	0.003	3.0524e-15	gland.unchar	HMCN1-like-33	coreceptor activity involved in Wnt signaling pathway, planar cell polarity pathway	-
5.1351e-19	5.96897	0.367	0.004	1.26056e-14	gland.unchar	COCA1-like-32	structural constituent of cuticle	-
9.54585e-18	8.82386	0.37	0.026	2.34332e-13	gland.unchar	NV2.9204	-	-
2.14255e-16	1.98679	0.339	0.03	5.25954e-12	gland.unchar	CRIM1-like-1	von Willebrand factor (vWF) type A domain,endothelial regulator	GO:0005515^molecular_function^protein binding
4.24826e-16	2.09372	0.373	0.032	1.04286e-11	gland.unchar	NV2.15147	-	-
1.00166e-14	1.25429	0.294	0.036	2.45887e-10	gland.unchar	NV2.17605	-	-
2.8662e-13	4.32558	0.28	0.016	7.03596e-09	gland.unchar	MYOF-like-3	plasma membrane repair	GO:0016021^cellular_component^integral component of membrane
4.90592e-13	4.77266	0.246	0.007	1.20431e-08	gland.unchar	AGRD1-like-11	adenylate cyclase-activating G-protein coupled receptor signaling pathway	GO:0004930^molecular_function^G protein-coupled receptor activity`GO:0007186^biological_process^G protein-coupled receptor signaling pathway`GO:0016021^cellular_component^integral component of membrane
1.85011e-12	2.56724	0.286	0.035	4.54165e-08	gland.unchar	LOXH1-like-25	Lipoxygenase homology	GO:0005515^molecular_function^protein binding
4.24772e-12	4.65016	0.244	0.008	1.04273e-07	gland.unchar	NV2.9157	-	-
8.67214e-12	8.93307	0.224	0.003	2.12884e-07	gland.unchar	HMCN1-like-7	coreceptor activity involved in Wnt signaling pathway, planar cell polarity pathway	-
1.37621e-11	1.97543	0.457	0.125	3.37832e-07	gland.unchar	TR1L1-like-1	protein transport	GO:0016021^cellular_component^integral component of membrane
1.89541e-10	2.49604	0.252	0.043	4.65286e-06	gland.unchar	PRS10-like-1	Belongs to the AAA ATPase family	GO:0009378^molecular_function^four-way junction helicase activity`GO:0006281^biological_process^DNA repair`GO:0006310^biological_process^DNA recombination`GO:0005524^molecular_function^ATP binding`GO:0016887^molecular_function^ATP hydrolysis activity
1.6073e-09	1.46953	0.286	0.042	3.94559e-05	gland.unchar	VKT52-like-1	-	-
9.22069e-09	1.25177	0.3	0.084	0.00022635	gland.unchar	CALM3-like-1	calcium ion binding	GO:0005509^molecular_function^calcium ion binding
1.65016e-08	3.06647	0.221	0.015	0.000405082	gland.unchar	S6A19-like-1	neurotransmitter:sodium symporter activity	GO:0016021^cellular_component^integral component of membrane
1.28074e-06	1.25478	0.213	0.038	0.0314397	gland.unchar	NV2.4354	-	-
4.49061e-06	2.48324	0.207	0.054	0.110236	gland.unchar	PHC1-like-1	polyhomeotic homolog 1	GO:0005515^molecular_function^protein binding
6.73717e-06	1.16701	0.204	0.077	0.165384	gland.unchar	MEIS1-like-1	-	-
1.77252e-05	1.65275	0.213	0.056	0.435119	gland.unchar	ID4-like-2	-	GO:0046983^molecular_function^protein dimerization activity
9.83917e-18	1.65041	0.818	0.51	2.41532e-13	pharyngeal.ect	TRAD1-like-2	XIAP-associated factor 1-like	-
1.9122e-15	1.3401	0.894	0.686	4.69406e-11	pharyngeal.ect	Klf5	factor 5	-
1.54046e-12	2.96312	0.296	0.072	3.78152e-08	pharyngeal.ect	NV2.16504	-	-
3.07627e-12	2.00765	0.535	0.203	7.55162e-08	pharyngeal.ect	NV2.8830	-	-
1.02954e-09	2.48732	0.326	0.107	2.52731e-05	pharyngeal.ect	NV2.14266	-	-
3.89549e-08	1.25695	0.645	0.425	0.000956265	pharyngeal.ect	HSPB1-like-1	Belongs to the small heat shock protein (HSP20) family	-
9.18082e-07	2.4814	0.487	0.17	0.0225371	pharyngeal.ect	H1D-like-9	nucleosome assembly	GO:0003677^molecular_function^DNA binding`GO:0006334^biological_process^nucleosome assembly`GO:0000786^cellular_component^nucleosome
8.07956e-06	1.82878	0.336	0.154	0.198337	pharyngeal.ect	MOXD2-like-1	octopamine biosynthetic process	-
0.000455994	1.42528	0.3	0.176	1	pharyngeal.ect	Hes2a	protein dimerization activity	GO:0046983^molecular_function^protein dimerization activity`GO:0003677^molecular_function^DNA binding`GO:0006355^biological_process^regulation of transcription, DNA-templated
2.2337e-46	3.00353	0.944	0.438	5.48328e-42	epithelia.ect	Actin6	ATP binding	-
3.3818e-38	4.31177	0.765	0.099	8.30164e-34	epithelia.ect	NV2.6591	-	-
2.46732e-29	4.91809	0.492	0.03	6.05677e-25	epithelia.ect	NV2.9309	-	-
1.17355e-28	1.40003	0.936	0.683	2.88084e-24	epithelia.ect	NV2.8570	-	-
1.97118e-28	5.37896	0.55	0.051	4.83885e-24	epithelia.ect	NV2.9834	-	-
2.60762e-24	5.69176	0.577	0.067	6.40119e-20	epithelia.ect	NV2.9798	-	-
5.52e-20	2.72895	0.568	0.153	1.35505e-15	epithelia.ect	TYRDC-like-1	Pyridoxal-dependent decarboxylase conserved domain	GO:0016831^molecular_function^carboxy-lyase activity`GO:0030170^molecular_function^pyridoxal phosphate binding`GO:0019752^biological_process^carboxylic acid metabolic process
1.69836e-19	5.65976	0.387	0.026	4.16914e-15	epithelia.ect	NV2.5637	-	-
2.55172e-18	5.37104	0.4	0.03	6.26396e-14	epithelia.ect	TX11A-like-34	-	GO:0008061^molecular_function^chitin binding`GO:0005576^cellular_component^extracellular region
1.03434e-17	5.32642	0.41	0.024	2.5391e-13	epithelia.ect	GP2-like-62	-	-
9.88924e-16	5.07585	0.259	0.011	2.42761e-11	epithelia.ect	NV2.5699	positive regulation of catalytic activity in other organism involved in symbiotic interaction	-
1.44258e-15	3.32332	0.353	0.064	3.54124e-11	epithelia.ect	UBIQP-like-4	protein tag	GO:0005515^molecular_function^protein binding
1.92919e-15	5.435	0.248	0.009	4.73578e-11	epithelia.ect	SAAR1-like-1	function. Source PGD	-
7.14961e-15	4.30618	0.321	0.044	1.75509e-10	epithelia.ect	NV2.4410	Chitin-binding domain type 2	GO:0008061^molecular_function^chitin binding`GO:0005576^cellular_component^extracellular region
3.20383e-14	4.7798	0.302	0.021	7.86475e-10	epithelia.ect	FAXC-like-19	Failed axon connections homolog	GO:0001401^cellular_component^SAM complex
4.65485e-14	4.45335	0.425	0.085	1.14267e-09	epithelia.ect	NV2.9154	-	-
1.74513e-12	5.20243	0.248	0.012	4.28394e-08	epithelia.ect	CAS4-like-9	-	-
2.33406e-12	4.37192	0.352	0.059	5.72965e-08	epithelia.ect	GP2-like-43	-	-
9.52419e-12	5.12342	0.216	0.012	2.338e-07	epithelia.ect	GXN-like-2	-	-
4.12942e-10	4.46339	0.514	0.247	1.01369e-05	epithelia.ect	ELEL-like-2	carbohydrate binding	GO:0030246^molecular_function^carbohydrate binding
3.06849e-09	4.43056	0.203	0.017	7.53253e-05	epithelia.ect	AVIL-like-1	actin filament severing	GO:0003779^molecular_function^actin binding`GO:0007010^biological_process^cytoskeleton organization
5.71648e-09	2.24524	0.501	0.217	0.000140328	epithelia.ect	NV2.23824	-	GO:0006355^biological_process^regulation of transcription, DNA-templated`GO:0005634^cellular_component^nucleus
5.80119e-09	1.28033	0.697	0.452	0.000142408	epithelia.ect	ADF9-like-1	actin filament depolymerization	GO:0003779^molecular_function^actin binding
4.69134e-08	1.19189	0.585	0.384	0.00115163	epithelia.ect	SCRY2-like-1	transferase activity	-
7.77569e-06	4.85425	0.205	0.037	0.190878	epithelia.ect	NA245-like-1	-	-
6.13279e-05	1.33983	0.516	0.347	1	epithelia.ect	MMP17-like-1	Belongs to the peptidase M10A family	GO:0004222^molecular_function^metalloendopeptidase activity`GO:0008270^molecular_function^zinc ion binding`GO:0006508^biological_process^proteolysis`GO:0031012^cellular_component^extracellular matrix
0.000106131	1.69149	0.443	0.316	1	epithelia.ect	NV2.22411	-	-
0.000670044	2.07888	0.32	0.169	1	epithelia.ect	NV2.4721	-	-
3.21805e-74	8.09448	0.978	0.036	7.89967e-70	retractor muscle	Tpm2	Belongs to the tropomyosin family	-
7.32122e-74	8.16279	0.988	0.09	1.79721e-69	retractor muscle	MRLC3	calcium ion binding	GO:0005509^molecular_function^calcium ion binding
7.62502e-74	7.43711	0.997	0.084	1.87179e-69	retractor muscle	MELC4	Myosin, light	-
2.78218e-70	7.3806	0.947	0.032	6.82969e-66	retractor muscle	Myophilin-like	actin binding	GO:0005515^molecular_function^protein binding
1.10446e-68	7.23603	0.921	0.036	2.71123e-64	retractor muscle	CALM-like-3	calcium ion binding	GO:0005509^molecular_function^calcium ion binding
9.6932e-68	6.27336	0.919	0.058	2.37949e-63	retractor muscle	MTPN-like-2	-	-
2.34375e-67	6.00611	0.997	0.429	5.75343e-63	retractor muscle	Actin2	ATP binding	-
5.85248e-66	5.34099	0.974	0.167	1.43667e-61	retractor muscle	CALL3-like-7	calcium ion binding	GO:0005509^molecular_function^calcium ion binding,GO:0005515^molecular_function^protein binding`GO:0005509^molecular_function^calcium ion binding
8.72649e-65	7.83516	0.861	0.01	2.14218e-60	retractor muscle	BAT47-like-1	Broad-Complex, Tramtrack and Bric a brac	GO:0005515^molecular_function^protein binding
3.04596e-64	4.13611	0.987	0.349	7.47722e-60	retractor muscle	RBP2A-like-8	-	-
7.37918e-64	5.42415	0.903	0.08	1.81144e-59	retractor muscle	MYPH-like-8	actin binding	GO:0005515^molecular_function^protein binding
7.77999e-64	4.88598	0.945	0.208	1.90983e-59	retractor muscle	MYSA-like-1	Belongs to the TRAFAC class myosin-kinesin ATPase superfamily. Myosin family	GO:0003774^molecular_function^cytoskeletal motor activity`GO:0005524^molecular_function^ATP binding`GO:0016459^cellular_component^myosin complex`GO:0005515^molecular_function^protein binding,GO:0016459^cellular_component^myosin complex
3.6217e-61	3.64453	0.975	0.357	8.89055e-57	retractor muscle	Tpm1	Belongs to the tropomyosin family	-
1.56852e-57	6.36444	0.883	0.043	3.85041e-53	retractor muscle	KARG-like-2	Belongs to the ATP guanido phosphotransferase family	GO:0016301^molecular_function^kinase activity`GO:0016772^molecular_function^transferase activity, transferring phosphorus-containing groups
8.87375e-57	4.83621	0.89	0.092	2.17833e-52	retractor muscle	ADF3-like-1	actin filament depolymerization	GO:0003779^molecular_function^actin binding
1.93935e-55	3.38569	0.962	0.282	4.76072e-51	retractor muscle	CSRP1-like-1	-	-
2.92087e-55	3.53692	0.938	0.208	7.17016e-51	retractor muscle	DAPK3-like-1	protein kinase activity	GO:0004672^molecular_function^protein kinase activity`GO:0005524^molecular_function^ATP binding`GO:0006468^biological_process^protein phosphorylation
3.97025e-54	5.07507	0.812	0.046	9.74617e-50	retractor muscle	SVIL-like-2	supervillin	GO:0003779^molecular_function^actin binding`GO:0007010^biological_process^cytoskeleton organization
5.71094e-53	4.1804	0.856	0.134	1.40192e-48	retractor muscle	KAD2-like-1	Catalyzes the reversible transfer of the terminal phosphate group between ATP and AMP. Plays an important role in cellular energy homeostasis and in adenine nucleotide metabolism. Adenylate kinase activity is critical for regulation of the phosphate utilization and the AMP de novo biosynthesis pathways	GO:0004017^molecular_function^adenylate kinase activity
7.16496e-52	3.92553	0.874	0.134	1.75885e-47	retractor muscle	CRIP1-like-2	-	-
9.01312e-49	4.16402	0.808	0.086	2.21254e-44	retractor muscle	Obscurin-likei2	cytoskeletal protein binding	GO:0004672^molecular_function^protein kinase activity`GO:0005524^molecular_function^ATP binding`GO:0006468^biological_process^protein phosphorylation
2.79552e-47	4.55366	0.784	0.082	6.86243e-43	retractor muscle	Nova	RNA splicing, via transesterification reactions with bulged adenosine as nucleophile	GO:0003723^molecular_function^RNA binding
6.69679e-41	3.97113	0.732	0.094	1.64393e-36	retractor muscle	ZPP-like-9	-	-
7.35784e-39	7.39155	0.582	0.006	1.8062e-34	retractor muscle	NV2.14326	-	-
8.06274e-39	7.2842	0.631	0.009	1.97924e-34	retractor muscle	NV2.5900	-	-
8.10216e-39	7.28024	0.605	0.011	1.98892e-34	retractor muscle	Obscurin-likei1	myosin light chain kinase activity	-
3.05781e-37	2.67192	0.802	0.191	7.50632e-33	retractor muscle	NV2.2044	-	-
7.8742e-36	4.90157	0.61	0.031	1.93296e-31	retractor muscle	JPH1-like-1	regulation of ryanodine-sensitive calcium-release channel activity	-
3.36773e-31	5.63479	0.492	0.014	8.2671e-27	retractor muscle	DCBD1-like-1	cubilin (intrinsic factor-cobalamin receptor)	-
2.97734e-29	2.84316	0.71	0.173	7.30878e-25	retractor muscle	FLNA-like-4	Filamin C, gamma	GO:0005515^molecular_function^protein binding
8.96404e-28	3.80723	0.551	0.065	2.20049e-23	retractor muscle	NV2.1690	-	-
1.24369e-27	4.73373	0.557	0.061	3.05301e-23	retractor muscle	NV2.8789	-	-
3.69143e-27	6.29908	0.426	0.008	9.06172e-23	retractor muscle	GRM4-like-1	-	GO:0004930^molecular_function^G protein-coupled receptor activity`GO:0007186^biological_process^G protein-coupled receptor signaling pathway`GO:0016021^cellular_component^integral component of membrane
2.71259e-26	4.72677	0.43	0.018	6.65886e-22	retractor muscle	NV2.6477	-	-
9.53122e-22	4.85644	0.354	0.013	2.33972e-17	retractor muscle	TITIN-like-24	coreceptor activity involved in Wnt signaling pathway, planar cell polarity pathway	-
1.87359e-21	5.02505	0.443	0.022	4.59928e-17	retractor muscle	NAC1-like-2	Belongs to the Ca(2 ) cation antiporter (CaCA) (TC 2.A.19) family	GO:0055085^biological_process^transmembrane transport`GO:0016021^cellular_component^integral component of membrane`GO:0007154^biological_process^cell communication
5.30026e-21	2.71802	0.537	0.102	1.30111e-16	retractor muscle	SEM5B-like-2	calcium ion binding	-
5.32206e-19	2.39196	0.437	0.069	1.30646e-14	retractor muscle	GATA	regulation of cell proliferation involved in mesonephros development	GO:0008270^molecular_function^zinc ion binding`GO:0043565^molecular_function^sequence-specific DNA binding`GO:0006355^biological_process^regulation of transcription, DNA-templated
2.47801e-18	3.99002	0.41	0.032	6.08303e-14	retractor muscle	SMTL1-like-4	actin binding	GO:0005515^molecular_function^protein binding
3.23481e-18	1.39654	0.665	0.266	7.94081e-14	retractor muscle	SPO15-like-1	-	-
1.6782e-17	6.7287	0.296	0.004	4.11966e-13	retractor muscle	ACHA3-like-4	acetylcholine-gated cation-selective channel activity	GO:0005230^molecular_function^extracellular ligand-gated ion channel activity`GO:0006811^biological_process^ion transport`GO:0016021^cellular_component^integral component of membrane
2.19674e-17	7.23772	0.309	0.003	5.39256e-13	retractor muscle	Nem64	branchiomeric skeletal muscle development	GO:0046983^molecular_function^protein dimerization activity
1.34098e-14	4.15131	0.329	0.017	3.29184e-10	retractor muscle	QRFPR-like-3	galanin-activated signaling pathway	GO:0004930^molecular_function^G protein-coupled receptor activity`GO:0007186^biological_process^G protein-coupled receptor signaling pathway`GO:0016021^cellular_component^integral component of membrane
4.2599e-13	2.59845	0.587	0.246	1.04572e-08	retractor muscle	NV2.14597	-	-
5.90258e-13	5.40846	0.247	0.006	1.44896e-08	retractor muscle	KCNA2-like-1	voltage-gated potassium channel activity	GO:0051260^biological_process^protein homooligomerization`GO:0005216^molecular_function^ion channel activity`GO:0006811^biological_process^ion transport`GO:0055085^biological_process^transmembrane transport`GO:0016020^cellular_component^membrane
1.03903e-11	2.73011	0.39	0.07	2.55061e-07	retractor muscle	ENAH-like-1	Enabled homolog	GO:0046907^biological_process^intracellular transport
3.81887e-11	1.22178	0.455	0.16	9.37455e-07	retractor muscle	SOX9-like-1	renal vesicle induction	-
1.3411e-10	3.95464	0.27	0.022	3.29212e-06	retractor muscle	DRD5L-like-4	G-protein coupled receptor activity	GO:0004930^molecular_function^G protein-coupled receptor activity`GO:0007186^biological_process^G protein-coupled receptor signaling pathway`GO:0016021^cellular_component^integral component of membrane
9.89612e-10	1.35504	0.506	0.256	2.4293e-05	retractor muscle	DHE3-like-1	Glutamate/Leucine/Phenylalanine/Valine dehydrogenase	GO:0016491^molecular_function^oxidoreductase activity`GO:0006520^biological_process^cellular amino acid metabolic process`GO:0055114^biological_process^obsolete oxidation-reduction process
3.04826e-09	3.5251	0.211	0.013	7.48287e-05	retractor muscle	TBA1-like-10	-	GO:0003924^molecular_function^GTPase activity
2.09921e-08	2.54654	0.202	0.027	0.000515315	retractor muscle	PRP2-like-7	-	-
4.54417e-08	1.35013	0.333	0.104	0.0011155	retractor muscle	NV2.2922	-	-
2.00547e-07	1.1908	0.405	0.151	0.00492302	retractor muscle	S2544-like-3	positive regulation of fertilization	-
9.94438e-07	2.49163	0.253	0.063	0.0244115	retractor muscle	NV2.8389	-	-
1.07071e-06	1.63643	0.202	0.06	0.0262837	retractor muscle	NAT8-like-2	aspartate N-acetyltransferase activity	GO:0008080^molecular_function^N-acetyltransferase activity
2.2638e-06	1.46651	0.247	0.074	0.0555717	retractor muscle	NEO1-like-6	netrin receptor activity	GO:0016021^cellular_component^integral component of membrane
4.10143e-06	1.07432	0.365	0.168	0.100682	retractor muscle	KCC2A-like-2	calmodulin-dependent protein kinase activity	GO:0004672^molecular_function^protein kinase activity`GO:0005524^molecular_function^ATP binding`GO:0006468^biological_process^protein phosphorylation
6.71303e-06	1.58136	0.427	0.199	0.164791	retractor muscle	Hes2a	protein dimerization activity	GO:0046983^molecular_function^protein dimerization activity`GO:0003677^molecular_function^DNA binding`GO:0006355^biological_process^regulation of transcription, DNA-templated
4.15191e-05	1.15569	0.205	0.06	1	retractor muscle	NV2.936	-	-
4.47637e-05	1.54206	0.238	0.057	1	retractor muscle	NV2.17841	-	-
0.000306298	1.04503	0.201	0.074	1	retractor muscle	NV2.10891	-	-
3.28769e-50	7.06527	0.805	0.07	8.07063e-46	mesendo.immune	NV2.156	-	-
4.4853e-42	3.11153	0.937	0.668	1.10105e-37	mesendo.immune	TYB12-like-1	-	-
1.41222e-41	2.15464	0.937	0.443	3.46672e-37	mesendo.immune	Actin2	ATP binding	-
2.90673e-38	6.55958	0.673	0.02	7.13543e-34	mesendo.immune	NV2.14540	-	-
7.09698e-37	5.44732	0.642	0.016	1.74217e-32	mesendo.immune	TBA1-like-1	structural constituent of cytoskeleton	GO:0003924^molecular_function^GTPase activity
1.77276e-36	7.7024	0.616	0.008	4.35177e-32	mesendo.immune	NV2.2594	-	-
5.3155e-36	6.54023	0.635	0.016	1.30485e-31	mesendo.immune	NV2.1027	-	-
7.68435e-36	10.1369	0.604	0.001	1.88636e-31	mesendo.immune	NV2.10008	-	-
4.21297e-35	10.3309	0.585	0.001	1.0342e-30	mesendo.immune	IRF1-2c	positive regulation of interleukin-13 biosynthetic process	GO:0000976^molecular_function^transcription cis-regulatory region binding
6.95128e-34	4.75252	0.61	0.035	1.7064e-29	mesendo.immune	PGBM-like-1	peroxidase activity,mannose binding	-
1.28515e-33	4.09188	0.673	0.09	3.15479e-29	mesendo.immune	KIME-like-1	mevalonate kinase activity	GO:0005524^molecular_function^ATP binding
3.21063e-32	1.60706	1	0.856	7.88146e-28	mesendo.immune	ACTC-like-6	ATP binding	-
3.45922e-32	4.37326	0.673	0.09	8.4917e-28	mesendo.immune	SING-like-2	actin filament bundle assembly	GO:0030674^molecular_function^protein-macromolecule adaptor activity`GO:0051015^molecular_function^actin filament binding
8.31069e-32	6.22731	0.572	0.018	2.04011e-27	mesendo.immune	OPN4L-like-2	-	GO:0004930^molecular_function^G protein-coupled receptor activity`GO:0007186^biological_process^G protein-coupled receptor signaling pathway`GO:0016021^cellular_component^integral component of membrane
2.07248e-31	1.60331	0.585	0.025	5.08753e-27	mesendo.immune	FLRNa	-	-
1.67402e-30	8.84641	0.528	0.003	4.10939e-26	mesendo.immune	NV2.19883	-	-
3.43137e-30	7.06676	0.516	0.007	8.42332e-26	mesendo.immune	IRF1-2b	interferon regulatory factor 1	GO:0000976^molecular_function^transcription cis-regulatory region binding
1.05868e-29	6.29844	0.541	0.024	2.59886e-25	mesendo.immune	NV2.16663	Platelet-derived and vascular endothelial growth factors (PDGF, VEGF) family	-
1.12065e-29	4.69539	0.597	0.061	2.75096e-25	mesendo.immune	NAT8-like-2	aspartate N-acetyltransferase activity	GO:0008080^molecular_function^N-acetyltransferase activity
2.34821e-28	7.19019	0.497	0.007	5.76439e-24	mesendo.immune	DMBT1-like-6	carbohydrate binding	GO:0005044^molecular_function^scavenger receptor activity`GO:0016020^cellular_component^membrane`GO:0030246^molecular_function^carbohydrate binding
1.50415e-27	7.1645	0.497	0.004	3.6924e-23	mesendo.immune	NV2.21872	Platelet-derived and vascular endothelial growth factors (PDGF, VEGF) family	GO:0008083^molecular_function^growth factor activity`GO:0016020^cellular_component^membrane
1.43008e-26	4.7017	0.472	0.013	3.51056e-22	mesendo.immune	RETNB-like-1	structural constituent of cuticle	GO:0005179^molecular_function^hormone activity`GO:0005576^cellular_component^extracellular region
5.09412e-26	6.98574	0.465	0.005	1.25051e-21	mesendo.immune	NV2.23418	-	-
1.87979e-23	4.61597	0.553	0.066	4.61452e-19	mesendo.immune	GRP3-like-1	diacylglycerol binding	GO:0005085^molecular_function^guanyl-nucleotide exchange factor activity`GO:0007264^biological_process^small GTPase mediated signal transduction`GO:0005509^molecular_function^calcium ion binding`GO:0035556^biological_process^intracellular signal transduction
2.66808e-23	7.92326	0.421	0.004	6.5496e-19	mesendo.immune	NAS15-like-6	Astacin (Peptidase family M12A)	GO:0004222^molecular_function^metalloendopeptidase activity`GO:0006508^biological_process^proteolysis
6.86521e-23	4.90206	0.465	0.048	1.68527e-18	mesendo.immune	RHOU-like-1	Rac protein signal transduction	GO:0005525^molecular_function^GTP binding`GO:0003924^molecular_function^GTPase activity
1.18404e-22	3.43151	0.597	0.126	2.90657e-18	mesendo.immune	NV2.2595	-	-
1.26979e-21	4.42958	0.472	0.043	3.11709e-17	mesendo.immune	NV2.24735	-	-
1.44762e-21	2.37994	0.717	0.252	3.55362e-17	mesendo.immune	MMP17-like-2	Belongs to the peptidase M10A family	GO:0004222^molecular_function^metalloendopeptidase activity`GO:0008270^molecular_function^zinc ion binding`GO:0006508^biological_process^proteolysis`GO:0031012^cellular_component^extracellular matrix
1.50502e-21	6.2087	0.415	0.019	3.69452e-17	mesendo.immune	HYDMA-like-1	Macin	GO:0006952^biological_process^defense response
2.33305e-20	3.72593	0.459	0.057	5.72717e-16	mesendo.immune	PKHA6-like-12	GTPase activator activity	-
4.11815e-20	4.79149	0.409	0.03	1.01092e-15	mesendo.immune	ATL4-like-1	thrombospondin type-1 domain-containing protein 4	-
4.68128e-20	3.35865	0.66	0.277	1.14916e-15	mesendo.immune	COTL1-like-1	defense response to fungus	GO:0003779^molecular_function^actin binding
2.84577e-19	2.99218	0.591	0.145	6.9858e-15	mesendo.immune	MMPi	inhibitor 3	GO:0008191^molecular_function^metalloendopeptidase inhibitor activity
5.5098e-19	9.83668	0.352	0.001	1.35255e-14	mesendo.immune	AIF1L-like-1	Calcium-binding protein	GO:0005509^molecular_function^calcium ion binding
6.75722e-19	1.92764	0.843	0.681	1.65876e-14	mesendo.immune	LARP6-like-1	La ribonucleoprotein domain family member 6	-
7.67315e-19	5.12924	0.358	0.017	1.8836e-14	mesendo.immune	MC5R-like-4	melanocortin receptor activity	GO:0004930^molecular_function^G protein-coupled receptor activity`GO:0007186^biological_process^G protein-coupled receptor signaling pathway`GO:0016021^cellular_component^integral component of membrane
1.10328e-18	4.67437	0.371	0.024	2.70833e-14	mesendo.immune	TSP4-like-1	heparin binding	GO:0005509^molecular_function^calcium ion binding`GO:0007155^biological_process^cell adhesion`GO:0005576^cellular_component^extracellular region
1.5402e-18	5.33786	0.346	0.017	3.78088e-14	mesendo.immune	TBA1-like-10	-	GO:0003924^molecular_function^GTPase activity
4.22387e-18	5.42632	0.365	0.02	1.03688e-13	mesendo.immune	GP2-like-1	-	GO:0030246^molecular_function^carbohydrate binding
1.03708e-17	4.59563	0.497	0.067	2.54581e-13	mesendo.immune	NV2.16205	Putative cyclase	-
1.284e-17	3.24748	0.34	0.017	3.15196e-13	mesendo.immune	LRWa-1	-	-
1.80938e-17	3.74373	0.472	0.076	4.44166e-13	mesendo.immune	NEO1-like-6	netrin receptor activity	GO:0016021^cellular_component^integral component of membrane
1.84019e-17	10.5617	0.314	0	4.51729e-13	mesendo.immune	NV2.13244	-	-
2.46839e-17	4.43465	0.384	0.04	6.05942e-13	mesendo.immune	CPG2-like-1	chitin metabolic process	GO:0008061^molecular_function^chitin binding`GO:0005576^cellular_component^extracellular region
4.25207e-17	11.712	0.308	0	1.0438e-12	mesendo.immune	RET-like-1	fibroblast growth factor-activated receptor activity	GO:0005515^molecular_function^protein binding`GO:0004672^molecular_function^protein kinase activity`GO:0006468^biological_process^protein phosphorylation`GO:0005524^molecular_function^ATP binding
2.4435e-16	4.37171	0.39	0.038	5.99831e-12	mesendo.immune	FGFR2-like-4	Belongs to the protein kinase superfamily. Tyr protein kinase family. CSF-1 PDGF receptor subfamily	GO:0008061^molecular_function^chitin binding`GO:0005576^cellular_component^extracellular region`GO:0004672^molecular_function^protein kinase activity`GO:0006468^biological_process^protein phosphorylation`GO:0005524^molecular_function^ATP binding
6.8168e-16	4.58926	0.302	0.008	1.67339e-11	mesendo.immune	CAHM5-like-3	cation channel activity	-
8.02821e-16	3.77437	0.39	0.036	1.97077e-11	mesendo.immune	CD5R1-like-1	cyclin-dependent protein kinase 5 activator activity	GO:0061575^molecular_function^cyclin-dependent protein serine/threonine kinase activator activity`GO:0016533^cellular_component^protein kinase 5 complex
1.16042e-15	8.13499	0.283	0.002	2.84859e-11	mesendo.immune	NV2.13626	-	-
6.08226e-15	1.64407	0.472	0.113	1.49307e-10	mesendo.immune	UBIQP-like-4	protein tag	GO:0005515^molecular_function^protein binding
8.21146e-15	2.18515	0.597	0.21	2.01575e-10	mesendo.immune	ETV7-like-1	Sterile alpha motif (SAM)/Pointed domain	GO:0043565^molecular_function^sequence-specific DNA binding
2.60463e-14	2.05941	0.736	0.375	6.39385e-10	mesendo.immune	MMP17-like-1	Belongs to the peptidase M10A family	GO:0004222^molecular_function^metalloendopeptidase activity`GO:0008270^molecular_function^zinc ion binding`GO:0006508^biological_process^proteolysis`GO:0031012^cellular_component^extracellular matrix
5.54715e-14	4.17351	0.377	0.037	1.36171e-09	mesendo.immune	CDA1-like-2	Polysaccharide deacetylase	GO:0016810^molecular_function^hydrolase activity, acting on carbon-nitrogen (but not peptide) bonds`GO:0005975^biological_process^carbohydrate metabolic process
6.5791e-14	4.16482	0.252	0.019	1.61504e-09	mesendo.immune	PA2-like-20	arachidonic acid secretion	GO:0004623^molecular_function^phospholipase A2 activity`GO:0006644^biological_process^phospholipid metabolic process`GO:0050482^biological_process^arachidonic acid secretion
9.13164e-14	4.94888	0.321	0.029	2.24163e-09	mesendo.immune	PXK-like-1	phosphatidylinositol binding	GO:0004672^molecular_function^protein kinase activity`GO:0006468^biological_process^protein phosphorylation`GO:0003779^molecular_function^actin binding
1.36316e-13	3.00682	0.377	0.072	3.34629e-09	mesendo.immune	CSRN2-like-1	Cysteine/serine-rich nuclear protein N-terminus	-
3.62959e-13	2.50052	0.597	0.242	8.90992e-09	mesendo.immune	NV2.8804	-	-
3.69947e-13	3.69098	0.277	0.015	9.08145e-09	mesendo.immune	CNGA2-like-1	cyclic nucleotide-gated ion channel activity	GO:0005216^molecular_function^ion channel activity`GO:0006811^biological_process^ion transport`GO:0055085^biological_process^transmembrane transport`GO:0016020^cellular_component^membrane
7.32436e-13	2.73949	0.572	0.223	1.79798e-08	mesendo.immune	PLSI-like-1	actin filament network formation	GO:0005509^molecular_function^calcium ion binding`GO:0005515^molecular_function^protein binding,GO:0005515^molecular_function^protein binding
3.36889e-12	9.41062	0.22	0	8.26996e-08	mesendo.immune	FGFR-like-4	fibroblast growth factor-activated receptor activity	GO:0005515^molecular_function^protein binding`GO:0004672^molecular_function^protein kinase activity`GO:0006468^biological_process^protein phosphorylation`GO:0005524^molecular_function^ATP binding
6.83782e-12	3.08737	0.384	0.059	1.67855e-07	mesendo.immune	NV2.8893	-	-
8.43367e-12	2.25782	0.491	0.175	2.0703e-07	mesendo.immune	dusp7	MAP kinase tyrosine/serine/threonine phosphatase activity	-
1.58242e-11	8.14085	0.208	0.003	3.88452e-07	mesendo.immune	NV2.14490	Putative cyclase	-
2.23793e-11	1.92246	0.547	0.24	5.49367e-07	mesendo.immune	NV2.22556	-	-
7.96025e-11	1.20686	0.83	0.73	1.95408e-06	mesendo.immune	CES2-like-2	basic region leucin zipper	GO:0003700^molecular_function^DNA-binding transcription factor activity`GO:0006355^biological_process^regulation of transcription, DNA-templated
1.31162e-10	3.39154	0.233	0.025	3.21976e-06	mesendo.immune	GBP6-like-1	GTPase activity	GO:0003924^molecular_function^GTPase activity`GO:0005525^molecular_function^GTP binding
1.39673e-10	5.4387	0.214	0.008	3.42868e-06	mesendo.immune	NAS13-like-15	Astacin (Peptidase family M12A)	GO:0004222^molecular_function^metalloendopeptidase activity`GO:0006508^biological_process^proteolysis
1.51262e-10	3.92518	0.201	0.005	3.71319e-06	mesendo.immune	NV2.1446	-	-
1.72895e-10	6.74797	0.201	0.003	4.24422e-06	mesendo.immune	NV2.14954	-	-
1.87712e-10	3.46394	0.214	0.018	4.60796e-06	mesendo.immune	NOTC1-like-6	calcium ion binding	-
3.09759e-10	5.37232	0.22	0.016	7.60397e-06	mesendo.immune	NV2.14814	Lytic polysaccharide mono-oxygenase, cellulose-degrading	-
3.54789e-10	5.58854	0.22	0.013	8.70935e-06	mesendo.immune	AGRL3-like-10	Belongs to the G-protein coupled receptor 2 family	GO:0005515^molecular_function^protein binding`GO:0005509^molecular_function^calcium ion binding`GO:0004930^molecular_function^G protein-coupled receptor activity`GO:0007186^biological_process^G protein-coupled receptor signaling pathway`GO:0016021^cellular_component^integral component of membrane
6.40908e-10	2.52944	0.233	0.01	1.5733e-05	mesendo.immune	SCAR5-like-4	-	-
7.85811e-10	3.04801	0.264	0.053	1.92901e-05	mesendo.immune	NV2.3366	-	-
1.00791e-09	2.79147	0.465	0.141	2.47421e-05	mesendo.immune	AIF1-like-1	Calcium-binding protein	GO:0005509^molecular_function^calcium ion binding
1.12206e-09	3.58203	0.233	0.019	2.75444e-05	mesendo.immune	OtxB	anterior/posterior pattern specification	GO:0003677^molecular_function^DNA binding
1.2644e-09	2.07591	0.44	0.185	3.10385e-05	mesendo.immune	MFS12-like-10	major facilitator superfamily	GO:0022857^molecular_function^transmembrane transporter activity`GO:0055085^biological_process^transmembrane transport
1.52713e-09	3.65851	0.233	0.025	3.74879e-05	mesendo.immune	CCR4-like-1	Endonuclease/Exonuclease/phosphatase family	-
1.68586e-09	2.5694	0.283	0.046	4.13845e-05	mesendo.immune	RBP2A-like-5	-	-
2.19953e-09	1.87201	0.597	0.337	5.39941e-05	mesendo.immune	NV2.22411	-	-
2.72291e-09	1.72717	0.541	0.222	6.68419e-05	mesendo.immune	NV2.22553	-	-
3.37395e-09	4.28087	0.233	0.024	8.28236e-05	mesendo.immune	NV2.6185	-	-
4.55431e-09	6.02876	0.208	0.006	0.000111799	mesendo.immune	NV2.17177	-	-
5.17241e-09	5.62588	0.226	0.019	0.000126972	mesendo.immune	NV2.980	-	-
5.17809e-09	2.54462	0.208	0.04	0.000127112	mesendo.immune	NV2.4354	-	-
5.68319e-09	3.52503	0.208	0.023	0.000139511	mesendo.immune	NV2.752	-	-
8.13561e-09	3.03481	0.283	0.045	0.000199713	mesendo.immune	GLHR-like-12	-	GO:0005515^molecular_function^protein binding`GO:0004930^molecular_function^G protein-coupled receptor activity`GO:0007186^biological_process^G protein-coupled receptor signaling pathway`GO:0016021^cellular_component^integral component of membrane,GO:0004930^molecular_function^G protein-coupled receptor activity`GO:0007186^biological_process^G protein-coupled receptor signaling pathway`GO:0016021…
1.63976e-08	3.29433	0.201	0.027	0.000402527	mesendo.immune	TPPP2-like-4	tubulin polymerization-promoting protein family member 2	-
3.66011e-08	1.378	0.226	0.06	0.000898483	mesendo.immune	NV2.22408	-	GO:0005525^molecular_function^GTP binding
6.34784e-08	2.36884	0.264	0.065	0.00155827	mesendo.immune	SnailB	negative regulation of cell-cell adhesion by negative regulation of transcription from RNA polymerase II promoter	-
8.95418e-08	1.39013	0.245	0.068	0.00219807	mesendo.immune	SVIL-like-2	supervillin	GO:0003779^molecular_function^actin binding`GO:0007010^biological_process^cytoskeleton organization
1.2057e-07	1.02702	0.541	0.254	0.00295975	mesendo.immune	NV2.14597	-	-
3.9755e-07	3.05407	0.201	0.037	0.00975906	mesendo.immune	FAT2-like-1	sequestering of TGFbeta in extracellular matrix	-
8.00222e-07	3.39833	0.245	0.042	0.0196438	mesendo.immune	NV2.17963	-	-
8.59073e-07	2.20169	0.239	0.048	0.0210885	mesendo.immune	NV2.17285	-	-
1.15793e-06	2.33163	0.289	0.086	0.0284248	mesendo.immune	VMA5A-like-12	Von Willebrand factor A	-
1.68349e-06	1.98402	0.39	0.153	0.0413264	mesendo.immune	LBP-like-1	bactericidal permeability-increasing protein	GO:0008289^molecular_function^lipid binding
2.07403e-06	1.47297	0.472	0.257	0.0509132	mesendo.immune	RTN1A-like-1	Reticulon	GO:0008289^molecular_function^lipid binding`GO:0006869^biological_process^lipid transport`GO:0042157^biological_process^lipoprotein metabolic process`GO:0005576^cellular_component^extracellular region
2.8418e-06	3.02568	0.22	0.051	0.0697606	mesendo.immune	RACA-like-1	Rho-related BTB	GO:0005525^molecular_function^GTP binding`GO:0003924^molecular_function^GTPase activity`GO:0005515^molecular_function^protein binding
3.29147e-06	2.31683	0.39	0.173	0.0807989	mesendo.immune	BACD3-like-1	protein homooligomerization	GO:0051260^biological_process^protein homooligomerization
5.67886e-06	1.39005	0.736	0.549	0.139405	mesendo.immune	Klf3-8-12-like	zinc finger	-
6.84405e-06	1.50696	0.277	0.098	0.168008	mesendo.immune	DD3-like-2	-	-
0.00011829	2.38703	0.239	0.063	1	mesendo.immune	NV2.936	-	-
0.000204984	1.76334	0.245	0.111	1	mesendo.immune	NV2.22554	-	-
0.00023749	1.09084	0.39	0.225	1	mesendo.immune	CP3A8-like-1	heme binding	GO:0005506^molecular_function^iron ion binding`GO:0016705^molecular_function^oxidoreductase activity, acting on paired donors, with incorporation or reduction of molecular oxygen`GO:0020037^molecular_function^heme binding`GO:0055114^biological_process^obsolete oxidation-reduction process
0.00024552	2.45723	0.208	0.063	1	mesendo.immune	HMCN1-like-22	calcium ion binding	-
0.000246774	1.55192	0.409	0.208	1	mesendo.immune	NV2.2044	-	-
8.70452e-58	3.0775	0.998	0.941	2.13678e-53	gastrodermis	FRIS-like-8	oxidoreductase activity, oxidizing metal ions, oxygen as acceptor	GO:0008199^molecular_function^ferric iron binding
6.29452e-51	2.9248	0.938	0.602	1.54518e-46	gastrodermis	FRIS-like-6	oxidoreductase activity, oxidizing metal ions, oxygen as acceptor	GO:0008199^molecular_function^ferric iron binding,GO:0008199^molecular_function^ferric iron binding`GO:0016491^molecular_function^oxidoreductase activity`GO:0046872^molecular_function^metal ion binding`GO:0055114^biological_process^obsolete oxidation-reduction process
1.1537e-39	3.65823	0.846	0.246	2.8321e-35	gastrodermis	NV2.3734	-	-
1.08304e-37	1.38266	0.999	0.821	2.65865e-33	gastrodermis	ACTC-like-6	ATP binding	-
9.45436e-36	3.90558	0.723	0.131	2.32086e-31	gastrodermis	MYPH-like-9	actin filament binding	GO:0005515^molecular_function^protein binding
5.13893e-31	3.98988	0.618	0.116	1.26151e-26	gastrodermis	NV2.16006	Putative cyclase	-
2.3324e-30	3.26716	0.724	0.191	5.72559e-26	gastrodermis	MCPI-like-1	Kazal-type serine protease inhibitor domain	GO:0005515^molecular_function^protein binding
5.20163e-28	4.17768	0.59	0.075	1.2769e-23	gastrodermis	COA-like-1	collagen	GO:0005201^molecular_function^extracellular matrix structural constituent
6.21637e-28	2.05308	0.831	0.347	1.526e-23	gastrodermis	NV2.14515	-	-
2.39541e-27	4.23014	0.588	0.076	5.88025e-23	gastrodermis	CO1A2-like-2	structural constituent of cuticle	GO:0030414^molecular_function^peptidase inhibitor activity`GO:0005576^cellular_component^extracellular region`GO:0005201^molecular_function^extracellular matrix structural constituent
3.07382e-26	1.86393	0.952	0.743	7.54561e-22	gastrodermis	NPC2-like-1	Epididymal secretory protein E1	-
5.36612e-25	3.64873	0.617	0.098	1.31728e-20	gastrodermis	Nematolysin1b	ubiquitin-dependent protein catabolic process	GO:0009405^biological_process^obsolete pathogenesis`GO:0005576^cellular_component^extracellular region
6.72072e-25	3.63186	0.775	0.2	1.6498e-20	gastrodermis	VKT2-like-1	serine-type endopeptidase inhibitor activity	GO:0005520^molecular_function^insulin-like growth factor binding`GO:0005576^cellular_component^extracellular region`GO:0004867^molecular_function^serine-type endopeptidase inhibitor activity
1.79655e-23	3.17765	0.715	0.214	4.41018e-19	gastrodermis	CSRP3-like-1	cysteine and glycine-rich protein	-
2.89871e-22	3.98004	0.46	0.049	7.11576e-18	gastrodermis	KCP-like-2	sensory perception of sound / calcium ion binding	GO:0005515^molecular_function^protein binding
4.88778e-22	3.97366	0.621	0.093	1.19985e-17	gastrodermis	COA-like-2	collagen	GO:0005201^molecular_function^extracellular matrix structural constituent
7.94374e-21	3.12827	0.693	0.279	1.95003e-16	gastrodermis	FRIS-like-10	oxidoreductase activity, oxidizing metal ions, oxygen as acceptor	GO:0008199^molecular_function^ferric iron binding`GO:0016491^molecular_function^oxidoreductase activity`GO:0046872^molecular_function^metal ion binding`GO:0055114^biological_process^obsolete oxidation-reduction process
1.73876e-20	2.35289	0.612	0.134	4.2683e-16	gastrodermis	DAPK3-like-1	protein kinase activity	GO:0004672^molecular_function^protein kinase activity`GO:0005524^molecular_function^ATP binding`GO:0006468^biological_process^protein phosphorylation
2.6888e-20	2.61643	0.656	0.156	6.60047e-16	gastrodermis	NV2.14597	-	-
1.5356e-19	2.4338	0.59	0.175	3.76958e-15	gastrodermis	NV2.15882	Platelet-derived and vascular endothelial growth factors (PDGF, VEGF) family	-
2.16301e-19	3.30935	0.5	0.084	5.30975e-15	gastrodermis	NPC2-like-3	Insulin growth factor-binding protein homologues	GO:0005520^molecular_function^insulin-like growth factor binding`GO:0005576^cellular_component^extracellular region
2.2568e-19	3.50016	0.443	0.047	5.53998e-15	gastrodermis	Perl	-	-
1.94302e-18	2.07616	0.695	0.205	4.76974e-14	gastrodermis	CSRP1-like-1	-	-
2.28508e-18	3.04175	0.516	0.088	5.60942e-14	gastrodermis	KCC2A-like-2	calmodulin-dependent protein kinase activity	GO:0004672^molecular_function^protein kinase activity`GO:0005524^molecular_function^ATP binding`GO:0006468^biological_process^protein phosphorylation
2.43143e-18	3.28923	0.386	0.05	5.96868e-14	gastrodermis	Y7786-like-1	Pleckstrin homology domain.	-
2.57731e-18	3.249	0.457	0.07	6.32679e-14	gastrodermis	MMPi	inhibitor 3	GO:0008191^molecular_function^metalloendopeptidase inhibitor activity
8.27622e-18	4.11902	0.518	0.074	2.03165e-13	gastrodermis	APLP-like-1	triglyceride mobilization	GO:0005319^molecular_function^lipid transporter activity`GO:0006869^biological_process^lipid transport
9.0619e-18	4.21941	0.395	0.045	2.22451e-13	gastrodermis	GELS1-like-6	Gelsolin homology domain	-
1.60115e-17	3.60766	0.424	0.057	3.93049e-13	gastrodermis	NV2.17520	-	-
2.40719e-17	2.62224	0.584	0.14	5.90917e-13	gastrodermis	NV2.101	-	-
5.08351e-17	3.69459	0.49	0.057	1.2479e-12	gastrodermis	Tpm9	Belongs to the tropomyosin family	-
6.47911e-17	3.90981	0.407	0.04	1.59049e-12	gastrodermis	NV2.22684	-	-
1.47949e-16	2.22724	0.732	0.333	3.63185e-12	gastrodermis	MYL9-like-1	calcium ion binding	GO:0005509^molecular_function^calcium ion binding
1.77938e-16	1.03068	0.551	0.149	4.36801e-12	gastrodermis	MYSA-like-1	Belongs to the TRAFAC class myosin-kinesin ATPase superfamily. Myosin family	GO:0003774^molecular_function^cytoskeletal motor activity`GO:0005524^molecular_function^ATP binding`GO:0016459^cellular_component^myosin complex`GO:0005515^molecular_function^protein binding,GO:0016459^cellular_component^myosin complex
2.34579e-16	2.62305	0.289	0.04	5.75844e-12	gastrodermis	NV2.19138	-	-
5.55013e-16	2.79972	0.61	0.15	1.36245e-11	gastrodermis	EQST-like-3	MHC class II protein binding, via antigen binding groove,cell-matrix adhesion	GO:0030414^molecular_function^peptidase inhibitor activity`GO:0005576^cellular_component^extracellular region`GO:0004867^molecular_function^serine-type endopeptidase inhibitor activity,GO:0030414^molecular_function^peptidase inhibitor activity`GO:0005576^cellular_component^extracellular region
6.18616e-16	2.2493	0.614	0.181	1.51858e-11	gastrodermis	CATL-like-12	cysteine-type endopeptidase activity	GO:0008234^molecular_function^cysteine-type peptidase activity`GO:0006508^biological_process^proteolysis
6.88437e-16	2.51937	0.409	0.079	1.68998e-11	gastrodermis	HMCN2-like-8	cell adhesion	-
3.66582e-15	1.23477	0.54	0.184	8.99885e-11	gastrodermis	MMP17-like-2	Belongs to the peptidase M10A family	GO:0004222^molecular_function^metalloendopeptidase activity`GO:0008270^molecular_function^zinc ion binding`GO:0006508^biological_process^proteolysis`GO:0031012^cellular_component^extracellular matrix
5.28895e-15	3.20641	0.394	0.06	1.29833e-10	gastrodermis	NT8F2-like-2	aspartate N-acetyltransferase activity	GO:0008080^molecular_function^N-acetyltransferase activity`GO:0016747^molecular_function^acyltransferase activity, transferring groups other than amino-acyl groups
2.42441e-14	1.56838	0.404	0.094	5.95144e-10	gastrodermis	CRIP1-like-2	-	-
4.20951e-14	1.26063	0.593	0.275	1.03335e-09	gastrodermis	NV2.22411	-	-
5.69303e-14	3.73961	0.381	0.048	1.39753e-09	gastrodermis	NV2.20517	Belongs to the glycosyl hydrolase 43 family / -	-
6.31095e-14	1.95841	0.556	0.19	1.54921e-09	gastrodermis	DHE3-like-1	Glutamate/Leucine/Phenylalanine/Valine dehydrogenase	GO:0016491^molecular_function^oxidoreductase activity`GO:0006520^biological_process^cellular amino acid metabolic process`GO:0055114^biological_process^obsolete oxidation-reduction process
1.88526e-13	3.01032	0.526	0.21	4.62794e-09	gastrodermis	HEBP2-like-1	SOUL heme-binding protein	-
1.88555e-13	3.09604	0.34	0.053	4.62864e-09	gastrodermis	NV2.2922	-	-
3.29138e-13	1.50463	0.7	0.296	8.07969e-09	gastrodermis	MMP17-like-1	Belongs to the peptidase M10A family	GO:0004222^molecular_function^metalloendopeptidase activity`GO:0008270^molecular_function^zinc ion binding`GO:0006508^biological_process^proteolysis`GO:0031012^cellular_component^extracellular matrix
4.56969e-13	3.07821	0.21	0.034	1.12177e-08	gastrodermis	NV2.16205	Putative cyclase	-
5.31433e-13	4.76245	0.304	0.023	1.30456e-08	gastrodermis	CNN1-like-1	actin binding	GO:0005515^molecular_function^protein binding
1.53567e-12	4.15511	0.256	0.02	3.76977e-08	gastrodermis	USOM7-like-13	-	-
2.58308e-12	2.33506	0.397	0.077	6.34095e-08	gastrodermis	NV2.13117	-	-
3.33782e-12	4.34671	0.251	0.017	8.19367e-08	gastrodermis	CO5-like-1	Complement	GO:0004866^molecular_function^endopeptidase inhibitor activity,GO:0004866^molecular_function^endopeptidase inhibitor activity`GO:0005615^cellular_component^extracellular space`GO:0005576^cellular_component^extracellular region
3.86843e-12	1.70205	0.486	0.183	9.49621e-08	gastrodermis	NV2.8804	-	-
7.9155e-12	3.85337	0.34	0.036	1.9431e-07	gastrodermis	TYR3-like-2	metalloendopeptidase activity	-
1.00665e-11	3.1172	0.216	0.023	2.47113e-07	gastrodermis	SnailA	negative regulation of cell-cell adhesion by negative regulation of transcription from RNA polymerase II promoter	-
1.21666e-11	3.49786	0.279	0.036	2.98665e-07	gastrodermis	DYL5B-like-1	regulation of intraciliary retrograde transport	-
5.63118e-11	3.50891	0.336	0.031	1.38234e-06	gastrodermis	SAP-like-9	ganglioside GM2 binding	GO:0006629^biological_process^lipid metabolic process
8.10595e-11	1.42523	0.373	0.159	1.98985e-06	gastrodermis	NV2.20806	structural constituent of eye lens	-
1.8576e-10	2.16203	0.238	0.04	4.56003e-06	gastrodermis	NV2.1690	-	-
3.76202e-10	3.48243	0.228	0.024	9.23501e-06	gastrodermis	SVEP1-like-40	axonogenesis involved in innervation	-
4.57598e-10	2.61527	0.29	0.056	1.12331e-05	gastrodermis	NV2.12403	-	-
1.67553e-09	3.52807	0.27	0.031	4.1131e-05	gastrodermis	FBP3-like-12	-	GO:0005515^molecular_function^protein binding
5.19758e-09	3.547	0.211	0.018	0.00012759	gastrodermis	NAS6-like-6	metalloendopeptidase activity	GO:0004222^molecular_function^metalloendopeptidase activity`GO:0006508^biological_process^proteolysis
6.19889e-09	1.33726	0.415	0.161	0.00015217	gastrodermis	ETV7-like-1	Sterile alpha motif (SAM)/Pointed domain	GO:0043565^molecular_function^sequence-specific DNA binding
7.61989e-09	3.09948	0.336	0.117	0.000187053	gastrodermis	NV2.12351	-	-
8.83773e-09	1.12343	0.202	0.04	0.000216949	gastrodermis	NV2.24371	complement activation, classical pathway	-
8.88465e-09	1.98425	0.331	0.11	0.0002181	gastrodermis	LBP-like-1	bactericidal permeability-increasing protein	GO:0008289^molecular_function^lipid binding
9.35319e-09	3.19712	0.212	0.027	0.000229602	gastrodermis	HMCN1-like-22	calcium ion binding	-
4.41874e-08	1.43632	0.272	0.067	0.00108471	gastrodermis	Obscurin-likei2	cytoskeletal protein binding	GO:0004672^molecular_function^protein kinase activity`GO:0005524^molecular_function^ATP binding`GO:0006468^biological_process^protein phosphorylation
5.43644e-08	1.23936	0.292	0.125	0.00133454	gastrodermis	KCC4-like-1	Calcium calmodulin-dependent protein kinase	GO:0004672^molecular_function^protein kinase activity`GO:0005524^molecular_function^ATP binding`GO:0006468^biological_process^protein phosphorylation
1.02591e-07	2.06365	0.347	0.111	0.00251842	gastrodermis	S2544-like-3	positive regulation of fertilization	-
1.45237e-07	1.46147	0.438	0.175	0.00356529	gastrodermis	NV2.23896	-	-
1.72885e-07	1.91278	0.222	0.052	0.00424398	gastrodermis	GST36-like-1	transferase activity	GO:0005515^molecular_function^protein binding`GO:0006749^biological_process^glutathione metabolic process
1.99035e-07	1.68897	0.225	0.061	0.00488591	gastrodermis	SING-like-2	actin filament bundle assembly	GO:0030674^molecular_function^protein-macromolecule adaptor activity`GO:0051015^molecular_function^actin filament binding
2.25413e-07	2.13249	0.345	0.092	0.00553343	gastrodermis	TPP1-like-1	tripeptidyl-peptidase activity	GO:0008236^molecular_function^serine-type peptidase activity`GO:0006508^biological_process^proteolysis
3.24832e-07	3.60944	0.229	0.037	0.00797398	gastrodermis	PIGU-like-1	attachment of GPI anchor to protein	-
4.62384e-07	1.16633	0.284	0.107	0.0113506	gastrodermis	AIF1-like-1	Calcium-binding protein	GO:0005509^molecular_function^calcium ion binding
5.46857e-07	2.94089	0.363	0.149	0.0134242	gastrodermis	Galaxin	-	-
1.85192e-06	1.65172	0.216	0.073	0.045461	gastrodermis	PHLB1-like-1	Microtubule binding	GO:0008017^molecular_function^microtubule binding`GO:0005524^molecular_function^ATP binding`GO:0007018^biological_process^microtubule-based movement
2.66574e-06	2.7121	0.246	0.071	0.0654386	gastrodermis	YTCJ-like-1	Amidohydrolase family	GO:0016787^molecular_function^hydrolase activity
1.46946e-05	4.12181	0.201	0.023	0.360722	gastrodermis	COCA1-like-19	-	-
1.66143e-05	1.03245	0.338	0.152	0.407848	gastrodermis	FLNA-like-4	Filamin C, gamma	GO:0005515^molecular_function^protein binding
2.40963e-05	2.1936	0.275	0.086	0.591517	gastrodermis	CATL-like-3	cysteine-type endopeptidase activity	GO:0008234^molecular_function^cysteine-type peptidase activity`GO:0006508^biological_process^proteolysis
4.14842e-05	1.26413	0.579	0.311	1	gastrodermis	MELC5	Myosin, light	GO:0005509^molecular_function^calcium ion binding
9.91421e-05	1.36372	0.352	0.11	1	gastrodermis	NV2.13592	-	-
0.00011702	1.1056	0.483	0.237	1	gastrodermis	KLF2-like-1	-	-
0.000417761	1.13895	0.257	0.097	1	gastrodermis	NV2.2595	-	-
1.16623e-56	6.83366	0.834	0.022	2.86287e-52	non-muscle.mesendoderm2	NV2.23427	-	-
1.04186e-54	9.32366	0.802	0.006	2.55756e-50	non-muscle.mesendoderm2	NV2.15357	-	-
5.71539e-40	1.43922	1	0.825	1.40301e-35	non-muscle.mesendoderm2	NV2.6264	-	-
1.03858e-33	1.29793	0.995	0.855	2.54951e-29	non-muscle.mesendoderm2	ACTC-like-6	ATP binding	-
1.80141e-26	9.5071	0.442	0.001	4.42209e-22	non-muscle.mesendoderm2	HRH2-like-51	-	-
2.80703e-26	1.82802	0.857	0.298	6.89069e-22	non-muscle.mesendoderm2	CSRP1-like-1	-	-
3.01528e-25	2.90987	0.7	0.143	7.4019e-21	non-muscle.mesendoderm2	MMPi	inhibitor 3	GO:0008191^molecular_function^metalloendopeptidase inhibitor activity
1.24925e-24	4.08987	0.512	0.053	3.06665e-20	non-muscle.mesendoderm2	NAS6-like-6	metalloendopeptidase activity	GO:0004222^molecular_function^metalloendopeptidase activity`GO:0006508^biological_process^proteolysis
5.26008e-24	5.25598	0.442	0.021	1.29124e-19	non-muscle.mesendoderm2	SPTB2-like-1	negative regulation of protein depolymerization	GO:0005515^molecular_function^protein binding
5.68094e-24	2.19031	0.714	0.198	1.39456e-19	non-muscle.mesendoderm2	Nematolysin1b	ubiquitin-dependent protein catabolic process	GO:0009405^biological_process^obsolete pathogenesis`GO:0005576^cellular_component^extracellular region
1.1977e-23	2.29459	0.751	0.223	2.94011e-19	non-muscle.mesendoderm2	NV2.23896	-	-
6.37821e-23	2.7385	0.724	0.224	1.56572e-18	non-muscle.mesendoderm2	NV2.101	-	-
9.14944e-23	2.16976	0.645	0.168	2.246e-18	non-muscle.mesendoderm2	PPR27-like-3	spectrin binding	GO:0005515^molecular_function^protein binding
1.77208e-22	7.01514	0.387	0.004	4.3501e-18	non-muscle.mesendoderm2	BGH3-like-2	Fasciclin domain	-
2.05212e-21	1.67854	0.76	0.335	5.03754e-17	non-muscle.mesendoderm2	NV2.22411	-	-
3.12718e-21	3.29041	0.475	0.061	7.6766e-17	non-muscle.mesendoderm2	NV2.936	-	-
3.33277e-21	4.37673	0.47	0.051	8.18128e-17	non-muscle.mesendoderm2	NV2.3366	-	-
6.753e-21	4.60553	0.419	0.028	1.65773e-16	non-muscle.mesendoderm2	CTHR1-like-2	Collagen triple helix	-
8.41063e-21	1.85798	0.724	0.275	2.06464e-16	non-muscle.mesendoderm2	COTL1-like-1	defense response to fungus	GO:0003779^molecular_function^actin binding
1.29047e-20	1.0146	1	0.952	3.16785e-16	non-muscle.mesendoderm2	FRIS-like-8	oxidoreductase activity, oxidizing metal ions, oxygen as acceptor	GO:0008199^molecular_function^ferric iron binding
4.47098e-20	1.24791	0.963	0.667	1.09754e-15	non-muscle.mesendoderm2	FRIS-like-6	oxidoreductase activity, oxidizing metal ions, oxygen as acceptor	GO:0008199^molecular_function^ferric iron binding,GO:0008199^molecular_function^ferric iron binding`GO:0016491^molecular_function^oxidoreductase activity`GO:0046872^molecular_function^metal ion binding`GO:0055114^biological_process^obsolete oxidation-reduction process
2.49824e-19	4.99109	0.382	0.037	6.13267e-15	non-muscle.mesendoderm2	BAIP2-like-2.1	-	GO:0007009^biological_process^plasma membrane organization`GO:0005515^molecular_function^protein binding
2.50895e-19	3.44821	0.521	0.102	6.15896e-15	non-muscle.mesendoderm2	YTCJ-like-1	Amidohydrolase family	GO:0016787^molecular_function^hydrolase activity
5.30547e-19	5.42962	0.341	0.02	1.30239e-14	non-muscle.mesendoderm2	CNBD2-like-1	cAMP binding	-
1.04972e-18	5.23641	0.373	0.018	2.57685e-14	non-muscle.mesendoderm2	COCA1-like-33	-	-
1.06445e-18	3.9844	0.456	0.047	2.61302e-14	non-muscle.mesendoderm2	SPRC-like-1	Secreted protein acidic and rich in cysteine Ca binding region	GO:0005515^molecular_function^protein binding`GO:0005509^molecular_function^calcium ion binding
1.58084e-18	3.4307	0.507	0.107	3.88065e-14	non-muscle.mesendoderm2	NV2.2922	-	-
2.63972e-18	1.54207	0.627	0.174	6.47999e-14	non-muscle.mesendoderm2	COA-like-1	collagen	GO:0005201^molecular_function^extracellular matrix structural constituent
8.20821e-18	4.30717	0.359	0.03	2.01495e-13	non-muscle.mesendoderm2	PRP2-like-7	-	-
2.62785e-17	1.72278	0.664	0.195	6.45084e-13	non-muscle.mesendoderm2	COA-like-2	collagen	GO:0005201^molecular_function^extracellular matrix structural constituent
6.8834e-17	1.17165	0.899	0.668	1.68974e-12	non-muscle.mesendoderm2	TYB12-like-1	-	-
1.12097e-16	2.94635	0.47	0.077	2.75175e-12	non-muscle.mesendoderm2	GATA	regulation of cell proliferation involved in mesonephros development	GO:0008270^molecular_function^zinc ion binding`GO:0043565^molecular_function^sequence-specific DNA binding`GO:0006355^biological_process^regulation of transcription, DNA-templated
2.28713e-16	1.57655	0.618	0.175	5.61444e-12	non-muscle.mesendoderm2	CO1A2-like-2	structural constituent of cuticle	GO:0030414^molecular_function^peptidase inhibitor activity`GO:0005576^cellular_component^extracellular region`GO:0005201^molecular_function^extracellular matrix structural constituent
4.73811e-16	2.08428	0.507	0.123	1.16311e-11	non-muscle.mesendoderm2	NT8F2-like-2	aspartate N-acetyltransferase activity	GO:0008080^molecular_function^N-acetyltransferase activity`GO:0016747^molecular_function^acyltransferase activity, transferring groups other than amino-acyl groups
5.05339e-16	8.01693	0.281	0.002	1.24051e-11	non-muscle.mesendoderm2	NV2.2984	-	-
5.28675e-16	2.83481	0.562	0.142	1.29779e-11	non-muscle.mesendoderm2	HMCN2-like-8	cell adhesion	-
5.88609e-16	3.29189	0.424	0.056	1.44492e-11	non-muscle.mesendoderm2	MET7A-like-8	Methyltransferase domain	GO:0008168^molecular_function^methyltransferase activity
2.379e-15	1.19874	0.618	0.213	5.83996e-11	non-muscle.mesendoderm2	NV2.16006	Putative cyclase	-
2.95289e-15	1.31252	0.77	0.363	7.24875e-11	non-muscle.mesendoderm2	NV2.3734	-	-
3.75172e-15	9.4146	0.267	0.001	9.20972e-11	non-muscle.mesendoderm2	HEX-like-1	Glycosyl hydrolase family 20, catalytic domain	GO:0004553^molecular_function^hydrolase activity, hydrolyzing O-glycosyl compounds`GO:0005975^biological_process^carbohydrate metabolic process
1.00474e-14	6.00858	0.272	0.008	2.46645e-10	non-muscle.mesendoderm2	RERG-like-31	GTP binding. It is involved in the biological process described with	GO:0005525^molecular_function^GTP binding`GO:0003924^molecular_function^GTPase activity
1.9355e-14	1.75303	0.664	0.27	4.75125e-10	non-muscle.mesendoderm2	HEBP2-like-1	SOUL heme-binding protein	-
1.95221e-14	4.39039	0.286	0.016	4.79229e-10	non-muscle.mesendoderm2	NV2.16612	-	-
3.62238e-13	7.62397	0.226	0.002	8.89223e-09	non-muscle.mesendoderm2	NV2.23795	CD20-like family	GO:0030414^molecular_function^peptidase inhibitor activity`GO:0005576^cellular_component^extracellular region
4.93181e-13	2.01572	0.493	0.155	1.21066e-08	non-muscle.mesendoderm2	S2544-like-3	positive regulation of fertilization	-
5.99718e-13	2.33935	0.544	0.171	1.47219e-08	non-muscle.mesendoderm2	KCC2A-like-2	calmodulin-dependent protein kinase activity	GO:0004672^molecular_function^protein kinase activity`GO:0005524^molecular_function^ATP binding`GO:0006468^biological_process^protein phosphorylation
7.97815e-13	4.25995	0.276	0.015	1.95848e-08	non-muscle.mesendoderm2	Y045-like-6	protein ubiquitination	GO:0005515^molecular_function^protein binding
9.45905e-13	5.73407	0.258	0.009	2.32201e-08	non-muscle.mesendoderm2	SMTL1-like-1	actin binding	GO:0005515^molecular_function^protein binding
1.10398e-12	2.13042	0.475	0.123	2.71004e-08	non-muscle.mesendoderm2	Perl	-	-
2.01419e-12	2.13806	0.498	0.156	4.94442e-08	non-muscle.mesendoderm2	NV2.13592	-	-
2.31282e-12	2.86959	0.327	0.062	5.67751e-08	non-muscle.mesendoderm2	HMCN1-like-22	calcium ion binding	-
2.34747e-12	3.26768	0.341	0.071	5.76258e-08	non-muscle.mesendoderm2	CSRN2-like-1	Cysteine/serine-rich nuclear protein N-terminus	-
2.60672e-12	3.16495	0.258	0.027	6.39897e-08	non-muscle.mesendoderm2	VMPA3-like-1	metalloendopeptidase activity	GO:0004222^molecular_function^metalloendopeptidase activity`GO:0006508^biological_process^proteolysis
2.71706e-12	3.70543	0.336	0.037	6.66983e-08	non-muscle.mesendoderm2	DPGN-like-1	negative regulation of serine-type peptidase activity	GO:0005515^molecular_function^protein binding
4.4899e-12	3.25632	0.29	0.047	1.10218e-07	non-muscle.mesendoderm2	PPA5-like-6	negative regulation of superoxide anion generation	GO:0016787^molecular_function^hydrolase activity
3.21828e-11	5.57094	0.249	0.011	7.90024e-07	non-muscle.mesendoderm2	NV2.4201	-	-
2.23271e-10	2.15008	0.424	0.111	5.48085e-06	non-muscle.mesendoderm2	NV2.22684	-	-
5.58609e-10	2.26245	0.286	0.061	1.37127e-05	non-muscle.mesendoderm2	MYPT2-like-3	protein phosphatase inhibitor activity	GO:0005515^molecular_function^protein binding
5.99268e-10	3.2254	0.244	0.029	1.47108e-05	non-muscle.mesendoderm2	NK1R-like-1	-	GO:0004930^molecular_function^G protein-coupled receptor activity`GO:0007186^biological_process^G protein-coupled receptor signaling pathway`GO:0016021^cellular_component^integral component of membrane
5.73637e-09	3.0419	0.212	0.037	0.000140817	non-muscle.mesendoderm2	RERG-like-25	Ras family	GO:0003924^molecular_function^GTPase activity`GO:0005525^molecular_function^GTP binding
1.22005e-08	1.07997	0.687	0.246	0.000299497	non-muscle.mesendoderm2	MYPH-like-9	actin filament binding	GO:0005515^molecular_function^protein binding
5.1967e-08	1.16065	0.41	0.112	0.00127569	non-muscle.mesendoderm2	GELS1-like-6	Gelsolin homology domain	-
6.25409e-08	2.93076	0.221	0.059	0.00153526	non-muscle.mesendoderm2	NV2.8893	-	-
1.01387e-07	1.60487	0.433	0.19	0.00248885	non-muscle.mesendoderm2	Galaxin	-	-
1.94862e-07	1.33204	0.203	0.055	0.00478346	non-muscle.mesendoderm2	NV2.2124	Type VI secretion system (T6SS), amidase effector protein 4	-
3.26301e-07	2.25157	0.23	0.049	0.00801004	non-muscle.mesendoderm2	RHOU-like-1	Rac protein signal transduction	GO:0005525^molecular_function^GTP binding`GO:0003924^molecular_function^GTPase activity
3.33334e-07	1.39856	0.456	0.187	0.00818268	non-muscle.mesendoderm2	FLNA-like-4	Filamin C, gamma	GO:0005515^molecular_function^protein binding
6.63749e-07	2.2105	0.267	0.06	0.0162937	non-muscle.mesendoderm2	SnailA	negative regulation of cell-cell adhesion by negative regulation of transcription from RNA polymerase II promoter	-
1.20573e-06	2.12019	0.24	0.056	0.0295983	non-muscle.mesendoderm2	HGP3-like-2	CD20-like family	GO:0030414^molecular_function^peptidase inhibitor activity`GO:0005576^cellular_component^extracellular region
1.57169e-06	1.98539	0.203	0.044	0.0385819	non-muscle.mesendoderm2	NV2.7939	mRNA cleavage	-
1.59495e-06	2.55934	0.244	0.048	0.0391529	non-muscle.mesendoderm2	NV2.17523	-	-
2.07981e-06	1.01654	0.387	0.154	0.0510551	non-muscle.mesendoderm2	CRIP1-like-2	-	-
2.66111e-06	2.97857	0.212	0.026	0.065325	non-muscle.mesendoderm2	KLH20-like-7	Kelch motif	GO:0005515^molecular_function^protein binding
3.14927e-06	1.5736	0.576	0.261	0.0773082	non-muscle.mesendoderm2	DHE3-like-1	Glutamate/Leucine/Phenylalanine/Valine dehydrogenase	GO:0016491^molecular_function^oxidoreductase activity`GO:0006520^biological_process^cellular amino acid metabolic process`GO:0055114^biological_process^obsolete oxidation-reduction process
6.35064e-06	2.13467	0.221	0.068	0.155896	non-muscle.mesendoderm2	GRP3-like-1	diacylglycerol binding	GO:0005085^molecular_function^guanyl-nucleotide exchange factor activity`GO:0007264^biological_process^small GTPase mediated signal transduction`GO:0005509^molecular_function^calcium ion binding`GO:0035556^biological_process^intracellular signal transduction
9.27083e-06	2.3989	0.203	0.037	0.22758	non-muscle.mesendoderm2	L2EFL-like-1	structural constituent of eye lens	-
9.88194e-06	1.55437	0.332	0.115	0.242582	non-muscle.mesendoderm2	Y7786-like-1	Pleckstrin homology domain.	-
1.83691e-05	2.37182	0.217	0.042	0.450924	non-muscle.mesendoderm2	NV2.17963	-	-
2.0306e-05	1.10141	0.507	0.254	0.498471	non-muscle.mesendoderm2	NV2.14597	-	-
2.80353e-05	1.06369	0.359	0.13	0.688211	non-muscle.mesendoderm2	KCP-like-2	sensory perception of sound / calcium ion binding	GO:0005515^molecular_function^protein binding
0.000247152	1.86641	0.272	0.112	1	non-muscle.mesendoderm2	NV2.15339	-	-
0.000511051	1.36972	0.244	0.101	1	non-muscle.mesendoderm2	PHLB1-like-1	Microtubule binding	GO:0008017^molecular_function^microtubule binding`GO:0005524^molecular_function^ATP binding`GO:0007018^biological_process^microtubule-based movement
0.000743612	1.39231	0.212	0.091	1	non-muscle.mesendoderm2	SAP-like-9	ganglioside GM2 binding	GO:0006629^biological_process^lipid metabolic process
2.5534e-66	8.47262	0.944	0.043	6.26809e-62	cnidocyte	NV2.10686	-	-
6.11053e-57	8.09433	0.821	0.011	1.50001e-52	cnidocyte	NV2.11720	-	-
5.00809e-55	8.34771	0.82	0.033	1.22939e-50	cnidocyte	NV2.11721	-	-
9.13129e-53	8.51952	0.799	0.014	2.24155e-48	cnidocyte	EVA1C-like-3	structural constituent of cuticle	GO:0030246^molecular_function^carbohydrate binding
7.43095e-50	7.88749	0.741	0.006	1.82415e-45	cnidocyte	PPIB-like-5	PPIases accelerate the folding of proteins. It catalyzes the cis-trans isomerization of proline imidic peptide bonds in oligopeptides	GO:0003755^molecular_function^peptidyl-prolyl cis-trans isomerase activity`GO:0000413^biological_process^protein peptidyl-prolyl isomerization
2.31461e-48	7.70268	0.729	0.007	5.6819e-44	cnidocyte	NV2.12690	-	-
2.58646e-47	8.51648	0.761	0.01	6.34925e-43	cnidocyte	NV2.11821	-	-
1.5693e-45	7.41028	0.718	0.008	3.85231e-41	cnidocyte	NV2.9534	negative regulation of aldosterone biosynthetic process	-
2.9271e-45	7.45348	0.733	0.019	7.18544e-41	cnidocyte	DCBD2-like-1	-	-
6.87615e-45	8.52452	0.659	0.005	1.68796e-40	cnidocyte	NV2.17392	-	-
6.93617e-42	8.13896	0.673	0.015	1.70269e-37	cnidocyte	NV2.11723	-	-
4.16945e-36	8.57401	0.585	0.013	1.02352e-31	cnidocyte	COHA1-like-2	-	-
4.1695e-36	8.2192	0.565	0.011	1.02353e-31	cnidocyte	NFH-like-4	nephronectin	-
1.58887e-35	5.40575	0.633	0.02	3.90035e-31	cnidocyte	OPSD2-like-3	G-protein coupled receptor activity	GO:0004930^molecular_function^G protein-coupled receptor activity`GO:0007186^biological_process^G protein-coupled receptor signaling pathway`GO:0016021^cellular_component^integral component of membrane
1.03284e-34	8.51209	0.576	0.007	2.53541e-30	cnidocyte	FKBP2-like-1	peptidyl-prolyl cis-trans isomerase activity	GO:0003755^molecular_function^peptidyl-prolyl cis-trans isomerase activity,GO:0003755^molecular_function^peptidyl-prolyl cis-trans isomerase activity`GO:0005509^molecular_function^calcium ion binding
1.3397e-34	8.3045	0.572	0.022	3.28869e-30	cnidocyte	Ncol1	-	-
2.04168e-34	7.29348	0.56	0.003	5.01193e-30	cnidocyte	NV2.17394	-	-
4.67769e-34	8.20005	0.558	0.016	1.14828e-29	cnidocyte	NEP4	nephronectin	-
4.70002e-34	9.16518	0.565	0.036	1.15376e-29	cnidocyte	Ncol6	-	-
3.93823e-33	7.05421	0.597	0.006	9.66758e-29	cnidocyte	NV2.13045	-	-
4.49499e-33	7.67052	0.505	0.003	1.10343e-28	cnidocyte	NV2.6073	-	GO:0005515^molecular_function^protein binding
6.15739e-32	8.30947	0.52	0.011	1.51152e-27	cnidocyte	NV2.10343	-	-
2.75118e-31	7.72923	0.536	0.004	6.75359e-27	cnidocyte	CRA1B-like-2	structural constituent of cuticle	-
4.5549e-31	7.43619	0.517	0.003	1.11814e-26	cnidocyte	NV2.9862	C-terminal domain of apextrin	-
4.65807e-31	8.76229	0.521	0.003	1.14346e-26	cnidocyte	NV2.9497	-	-
1.70684e-30	6.68363	0.503	0.003	4.18996e-26	cnidocyte	PGCB-like-7	structural constituent of cell wall	-
1.2443e-29	7.73442	0.499	0.004	3.05451e-25	cnidocyte	DKK3-like-11	negative regulation of aldosterone biosynthetic process	GO:0007275^biological_process^multicellular organism development`GO:0030178^biological_process^negative regulation of Wnt signaling pathway`GO:0005576^cellular_component^extracellular region
1.2711e-29	8.39498	0.519	0.003	3.12029e-25	cnidocyte	NV2.11825	-	-
1.43522e-29	8.23717	0.494	0.017	3.52317e-25	cnidocyte	Ncol4	-	-
2.89208e-29	7.94002	0.494	0.002	7.09949e-25	cnidocyte	NV2.10559	-	-
4.86515e-29	7.72415	0.552	0.003	1.1943e-24	cnidocyte	ZNF845	C2H2-type zinc finger	-
6.55397e-29	7.47444	0.48	0.003	1.60887e-24	cnidocyte	NV2.17003	-	-
1.29965e-28	8.30819	0.479	0.014	3.19037e-24	cnidocyte	NV2.25695	-	-
3.00985e-28	4.10519	0.538	0.032	7.38858e-24	cnidocyte	P20D2-like-4	gamma-aminobutyric acid:proton symporter activity	-
1.3605e-27	7.99885	0.443	0.011	3.33976e-23	cnidocyte	NV2.9738	-	-
1.66137e-27	8.35751	0.494	0.002	4.07833e-23	cnidocyte	AMPN-like-1	metalloaminopeptidase activity	GO:0008237^molecular_function^metallopeptidase activity`GO:0008270^molecular_function^zinc ion binding
5.19421e-27	6.95101	0.473	0.006	1.27508e-22	cnidocyte	MATN1-like-2	calcium ion binding	-
9.99818e-27	8.343	0.47	0.002	2.45435e-22	cnidocyte	NV2.21582	-	-
1.00999e-26	7.60587	0.436	0.015	2.47933e-22	cnidocyte	NV2.14847	-	-
1.09613e-26	5.13571	0.487	0.022	2.69078e-22	cnidocyte	TMEDA-like-1	regulation of post-mating oviposition	-
1.80142e-26	8.18553	0.461	0.002	4.42213e-22	cnidocyte	NV2.23627	-	-
2.67871e-26	8.7404	0.436	0.003	6.57571e-22	cnidocyte	P4HTM-like-27	procollagen-proline 4-dioxygenase activity	-
5.69252e-26	8.2217	0.48	0.003	1.3974e-21	cnidocyte	NV2.18954	-	-
3.69914e-25	7.33686	0.465	0.005	9.08065e-21	cnidocyte	NV2.23423	-	-
8.86385e-25	8.58616	0.417	0.001	2.1759e-20	cnidocyte	SLAP1-like-10	nephronectin	-
8.92299e-25	7.75671	0.398	0.003	2.19042e-20	cnidocyte	TXD12-like-2	protein-disulfide reductase (glutathione) activity	-
1.04468e-24	4.61227	0.464	0.021	2.56447e-20	cnidocyte	NV2.18394	-	-
1.91039e-24	7.42362	0.447	0.003	4.68963e-20	cnidocyte	NV2.11823	-	-
3.23041e-24	7.60142	0.358	0.011	7.93001e-20	cnidocyte	NV2.10671	-	-
3.4969e-24	8.89967	0.443	0.014	8.58418e-20	cnidocyte	NV2.9746	-	-
4.10206e-24	8.78713	0.436	0.001	1.00697e-19	cnidocyte	NCKX2-like-3	calcium, potassium:sodium antiporter activity	GO:0055085^biological_process^transmembrane transport`GO:0016021^cellular_component^integral component of membrane
4.10206e-24	5.93037	0.414	0.003	1.00697e-19	cnidocyte	NV2.16646	-	-
1.87048e-23	7.60722	0.455	0.005	4.59165e-19	cnidocyte	KREM1-like-1	-	-
7.90726e-23	7.73779	0.366	0.003	1.94107e-18	cnidocyte	NV2.17391	-	-
8.40519e-23	8.13505	0.385	0.004	2.06331e-18	cnidocyte	NV2.17352	-	-
1.77208e-22	7.53453	0.38	0.004	4.3501e-18	cnidocyte	NV2.10271	C-terminal domain of apextrin	-
3.72265e-22	8.11145	0.378	0.001	9.13837e-18	cnidocyte	NV2.3610	-	-
8.2471e-22	7.16172	0.359	0.002	2.0245e-17	cnidocyte	NV2.5948	-	-
2.31983e-21	7.34253	0.381	0.005	5.69471e-17	cnidocyte	MARCO-like-2	-	-
6.99666e-21	8.63444	0.387	0.001	1.71754e-16	cnidocyte	ECE2-like-6	Metalloendopeptidase activity. It is involved in the biological process described with proteolysis	GO:0006508^biological_process^proteolysis`GO:0004222^molecular_function^metalloendopeptidase activity
1.28405e-20	5.69364	0.393	0.01	3.15209e-16	cnidocyte	NV2.3099	-	-
1.2923e-20	2.84046	0.561	0.074	3.17233e-16	cnidocyte	NV2.4072	-	-
1.44406e-20	8.03892	0.382	0.003	3.54487e-16	cnidocyte	NV2.12708	-	-
1.69238e-20	7.86854	0.333	0.002	4.15445e-16	cnidocyte	NV2.12542	-	-
2.97005e-20	7.84957	0.326	0.002	7.29088e-16	cnidocyte	DKK3-like-2	negative regulation of canonical Wnt signaling pathway involved in cardiac muscle cell fate commitment	-
3.3879e-20	6.06676	0.403	0.005	8.31662e-16	cnidocyte	NV2.18751	endocytic hemoglobin import	-
3.77016e-20	3.49101	0.523	0.091	9.25499e-16	cnidocyte	ARMET-like-1	synaptic transmission, dopaminergic	-
4.13869e-20	7.6147	0.358	0.006	1.01597e-15	cnidocyte	MSRE-like-3	structural constituent of cuticle	GO:0030246^molecular_function^carbohydrate binding
1.24343e-19	8.82387	0.319	0.001	3.05237e-15	cnidocyte	NV2.11824	-	-
1.24344e-19	8.43081	0.391	0.003	3.0524e-15	cnidocyte	NV2.10077	metallocarboxypeptidase activity	-
1.24344e-19	8.06878	0.352	0.006	3.0524e-15	cnidocyte	NV2.10332	-	-
1.34384e-19	5.55014	0.36	0.007	3.29886e-15	cnidocyte	GAL2A-like-12	7 transmembrane receptor (rhodopsin family)	GO:0004984^molecular_function^olfactory receptor activity`GO:0007186^biological_process^G protein-coupled receptor signaling pathway`GO:0016021^cellular_component^integral component of membrane`GO:0004930^molecular_function^G protein-coupled receptor activity
2.09053e-19	8.0673	0.389	0.004	5.13183e-15	cnidocyte	SML-like-8	structural constituent of cuticle	GO:0030246^molecular_function^carbohydrate binding
2.52758e-19	6.47321	0.298	0.003	6.20471e-15	cnidocyte	P4HTM-like-16	procollagen-proline 4-dioxygenase activity	GO:0005509^molecular_function^calcium ion binding`GO:0016491^molecular_function^oxidoreductase activity`GO:0055114^biological_process^obsolete oxidation-reduction process
2.53115e-19	8.80217	0.32	0.001	6.21346e-15	cnidocyte	TRIM2-like-6	zinc ion binding	GO:0046872^molecular_function^metal ion binding`GO:0008270^molecular_function^zinc ion binding`GO:0008289^molecular_function^lipid binding`GO:0006869^biological_process^lipid transport`GO:0042157^biological_process^lipoprotein metabolic process`GO:0005576^cellular_component^extracellular region`GO:0005515^molecular_function^protein binding
2.61875e-19	7.08313	0.32	0.007	6.4285e-15	cnidocyte	COP3-like-9	-	-
2.91218e-19	7.23524	0.308	0.004	7.14882e-15	cnidocyte	NV2.10042	-	-
5.1351e-19	6.96272	0.33	0.002	1.26056e-14	cnidocyte	NV2.15888	-	-
5.1351e-19	9.28516	0.316	0.001	1.26056e-14	cnidocyte	NV2.12539	-	-
5.1351e-19	7.70568	0.294	0.001	1.26056e-14	cnidocyte	QRIC2-like-2	Ribonuclease H protein / coreceptor activity involved in Wnt signaling pathway, planar cell polarity pathway	-
5.2417e-19	8.00269	0.385	0.004	1.28673e-14	cnidocyte	NV2.12788	-	-
8.96702e-19	7.16401	0.314	0.002	2.20122e-14	cnidocyte	NV2.24893	-	-
9.75137e-19	7.13657	0.33	0.003	2.39377e-14	cnidocyte	NV2.3555	-	GO:0004222^molecular_function^metalloendopeptidase activity`GO:0008270^molecular_function^zinc ion binding
9.94445e-19	4.34047	0.374	0.027	2.44116e-14	cnidocyte	NENF-like-1	Belongs to the cytochrome b5 family	-
3.16978e-18	8.15161	0.315	0.001	7.78117e-14	cnidocyte	TYRO-like-1	-	-
3.8919e-18	7.09915	0.345	0.003	9.55382e-14	cnidocyte	NV2.6685	-	-
3.89979e-18	1.25424	0.312	0.022	9.57321e-14	cnidocyte	BIR7B-like-1	Baculoviral inhibition of apoptosis protein repeat	-
4.202e-18	7.53571	0.315	0.002	1.03151e-13	cnidocyte	NV2.5319	structural constituent of cuticle	GO:0030246^molecular_function^carbohydrate binding
5.9038e-18	2.67113	0.505	0.125	1.44926e-13	cnidocyte	PDIA6-like-1	protein disulfide isomerase activity	-
8.41136e-18	7.70943	0.316	0.002	2.06482e-13	cnidocyte	GGHA-like-6	gamma-glutamyl-peptidase activity	GO:0016787^molecular_function^hydrolase activity
9.70939e-18	6.76736	0.33	0.003	2.38346e-13	cnidocyte	PVA-like-4	-	-
1.07082e-17	3.47032	0.428	0.065	2.62864e-13	cnidocyte	STABP-like-1	metallopeptidase activity	GO:0005515^molecular_function^protein binding`GO:0008237^molecular_function^metallopeptidase activity`GO:0070122^molecular_function^isopeptidase activity
1.20442e-17	7.45096	0.323	0.013	2.9566e-13	cnidocyte	NV2.20491	nephronectin	-
1.30464e-17	3.77419	0.418	0.026	3.20264e-13	cnidocyte	BRN3-like-1	POU domain, class 4, transcription factor	GO:0003700^molecular_function^DNA-binding transcription factor activity`GO:0006355^biological_process^regulation of transcription, DNA-templated`GO:0003677^molecular_function^DNA binding
1.54092e-17	3.82401	0.377	0.028	3.78265e-13	cnidocyte	LOXH1-like-25	Lipoxygenase homology	GO:0005515^molecular_function^protein binding
1.6782e-17	7.84107	0.325	0.003	4.11966e-13	cnidocyte	GGT1-like-26	glutathione hydrolase activity	-
1.6782e-17	7.05649	0.319	0.005	4.11966e-13	cnidocyte	MMP9-like-11	Epididymal sperm-binding protein 1	-
2.59864e-17	7.94992	0.312	0.014	6.37915e-13	cnidocyte	NV2.18311	-	-
3.22699e-17	8.18231	0.271	0.001	7.92161e-13	cnidocyte	VGLU1-like-5	transmembrane transport	GO:0022857^molecular_function^transmembrane transporter activity`GO:0055085^biological_process^transmembrane transport`GO:0016021^cellular_component^integral component of membrane
3.33734e-17	8.06427	0.337	0.001	8.19251e-13	cnidocyte	NV2.17894	-	-
3.33734e-17	8.91619	0.289	0.001	8.19251e-13	cnidocyte	CD151-like-6	cell surface receptor signaling pathway	GO:0016021^cellular_component^integral component of membrane
3.33734e-17	8.74147	0.286	0.001	8.19251e-13	cnidocyte	GAPR1-like-57	peptidase inhibitor activity	-
5.4897e-17	4.09477	0.297	0.005	1.34761e-12	cnidocyte	NV2.17402	-	-
6.61521e-17	7.51928	0.305	0.001	1.6239e-12	cnidocyte	PPA5-like-9	negative regulation of superoxide anion generation	GO:0016787^molecular_function^hydrolase activity
6.61521e-17	7.95776	0.285	0.001	1.6239e-12	cnidocyte	CSL2-like-1	carbohydrate binding	GO:0030246^molecular_function^carbohydrate binding
7.65331e-17	2.15021	0.55	0.182	1.87873e-12	cnidocyte	ENPL-like-1	heat shock protein 90kDa beta (Grp94), member 1	GO:0005524^molecular_function^ATP binding`GO:0016887^molecular_function^ATP hydrolysis activity`GO:0051082^molecular_function^unfolded protein binding`GO:0006457^biological_process^protein folding
8.61805e-17	5.01974	0.316	0.011	2.11556e-12	cnidocyte	CAH2-like-2	carbonate dehydratase activity	-
1.02786e-16	4.10972	0.404	0.026	2.52319e-12	cnidocyte	Prdm13	chromatin binding	-
1.24615e-16	8.01458	0.326	0.003	3.05905e-12	cnidocyte	NV2.11725	-	-
1.30701e-16	7.9533	0.281	0.003	3.20845e-12	cnidocyte	GAPR1-like-1	-	-
2.21282e-16	6.75523	0.261	0.002	5.43204e-12	cnidocyte	NV2.6295	-	-
2.26851e-16	7.67955	0.264	0.006	5.56873e-12	cnidocyte	NV2.7709	-	-
2.5741e-16	8.26845	0.296	0.002	6.3189e-12	cnidocyte	NV2.16528	-	-
2.5741e-16	7.09882	0.283	0.002	6.3189e-12	cnidocyte	NV2.12540	-	-
3.86008e-16	8.99307	0.37	0.023	9.47573e-12	cnidocyte	NV2.18817	-	-
4.77749e-16	8.13107	0.344	0.018	1.17278e-11	cnidocyte	NEMP1-like-1	structural constituent of cuticle,NEMP family	-
5.05339e-16	9.12001	0.254	0	1.24051e-11	cnidocyte	ARSB-like-1	sulfuric ester hydrolase activity	GO:0008484^molecular_function^sulfuric ester hydrolase activity
5.05339e-16	7.37003	0.23	0.007	1.24051e-11	cnidocyte	CO6-like-5	MAC/Perforin domain	-
5.51262e-16	7.7105	0.329	0.002	1.35324e-11	cnidocyte	NV2.2533	-	GO:0030414^molecular_function^peptidase inhibitor activity`GO:0005576^cellular_component^extracellular region
6.79173e-16	8.60846	0.347	0.009	1.66723e-11	cnidocyte	COLA1-like-5	-	-
9.88924e-16	8.47059	0.293	0.001	2.42761e-11	cnidocyte	NV2.9514	-	-
9.88924e-16	7.81639	0.272	0.002	2.42761e-11	cnidocyte	GAPR1-like-17	-	-
9.88924e-16	6.60953	0.267	0.002	2.42761e-11	cnidocyte	DKK3-like-5	negative regulation of canonical Wnt signaling pathway involved in cardiac muscle cell fate commitment	-
1.15753e-15	7.79071	0.268	0.005	2.84151e-11	cnidocyte	NIPBL-like-6	thyroid hormone receptor binding	-
1.43218e-15	7.20389	0.279	0.003	3.51572e-11	cnidocyte	NV2.23629	-	-
1.5684e-15	7.66771	0.326	0.001	3.8501e-11	cnidocyte	SVOP-like-1	Synaptic vesicle 2-related protein	GO:0022857^molecular_function^transmembrane transporter activity`GO:0055085^biological_process^transmembrane transport`GO:0016021^cellular_component^integral component of membrane
1.92919e-15	6.62767	0.304	0.003	4.73578e-11	cnidocyte	LRP1B-like-1	endocytosis	GO:0005515^molecular_function^protein binding
3.61044e-15	7.68682	0.32	0.012	8.86291e-11	cnidocyte	NV2.13683	-	-
3.75172e-15	8.14488	0.263	0.001	9.20972e-11	cnidocyte	ECE1-like-27	Metalloendopeptidase activity. It is involved in the biological process described with proteolysis	GO:0006508^biological_process^proteolysis`GO:0004222^molecular_function^metalloendopeptidase activity
5.45243e-15	1.81178	0.596	0.188	1.33846e-10	cnidocyte	BIP-like-1	Belongs to the heat shock protein 70 family	GO:0005524^molecular_function^ATP binding`GO:0016887^molecular_function^ATP hydrolysis activity
7.27338e-15	7.36836	0.275	0.002	1.78547e-10	cnidocyte	SIBD2-like-1	-	GO:0005520^molecular_function^insulin-like growth factor binding`GO:0005576^cellular_component^extracellular region
7.2828e-15	6.2995	0.268	0.003	1.78778e-10	cnidocyte	QRIC2-like-7	-	-
1.04554e-14	9.46981	0.298	0.001	2.56658e-10	cnidocyte	NV2.3261	-	-
1.23559e-14	7.76257	0.25	0.014	3.03312e-10	cnidocyte	NV2.14765	-	-
1.33708e-14	2.25268	0.453	0.12	3.28227e-10	cnidocyte	TR1L1-like-1	protein transport	GO:0016021^cellular_component^integral component of membrane
1.40572e-14	8.20956	0.245	0.001	3.45077e-10	cnidocyte	FBP1-like-45	calcium ion binding	-
1.40573e-14	7.05472	0.252	0.002	3.45079e-10	cnidocyte	XYLT-like-2	protein xylosyltransferase activity	-
1.40573e-14	8.33187	0.25	0.001	3.45079e-10	cnidocyte	FBP1-like-10	neurogenic locus notch homolog protein	-
1.45139e-14	7.49329	0.256	0.013	3.56287e-10	cnidocyte	NV2.14815	-	-
2.70855e-14	8.11882	0.22	0.001	6.64895e-10	cnidocyte	SAL-like-1	carbohydrate binding	GO:0030246^molecular_function^carbohydrate binding
2.70857e-14	7.78902	0.279	0.001	6.649e-10	cnidocyte	NV2.9737	-	-
5.20301e-14	7.89713	0.227	0.001	1.27723e-09	cnidocyte	MATN2-like-9	calcium ion binding	-
5.20305e-14	8.69492	0.237	0.001	1.27725e-09	cnidocyte	NV2.10344	-	-
5.20305e-14	8.17396	0.224	0.001	1.27725e-09	cnidocyte	GAPR1-like-32	positive regulation of epithelial to mesenchymal transition	-
5.20305e-14	7.67207	0.226	0.005	1.27725e-09	cnidocyte	NV2.12907	-	-
5.20305e-14	7.36892	0.212	0	1.27725e-09	cnidocyte	XPP1-like-2	metalloaminopeptidase activity	GO:0016787^molecular_function^hydrolase activity
9.96475e-14	7.95804	0.279	0.002	2.44615e-09	cnidocyte	NV2.14012	-	-
9.96475e-14	6.82458	0.259	0.002	2.44615e-09	cnidocyte	NV2.12691	-	-
9.96475e-14	8.0773	0.239	0.001	2.44615e-09	cnidocyte	P4HTM-like-3	prolyl 4-hydroxylase	GO:0016491^molecular_function^oxidoreductase activity`GO:0055114^biological_process^obsolete oxidation-reduction process
9.96475e-14	8.56152	0.22	0	2.44615e-09	cnidocyte	NV2.10341	-	-
9.96475e-14	7.80513	0.23	0.01	2.44615e-09	cnidocyte	NV2.9747	-	-
1.13433e-13	5.22986	0.204	0.005	2.78456e-09	cnidocyte	myc4	V-myc avian myelocytomatosis viral oncogene homolog	GO:0046983^molecular_function^protein dimerization activity
1.41799e-13	7.3547	0.25	0.002	3.48088e-09	cnidocyte	FBP1-like-25	neurogenic locus notch homolog protein	GO:0005509^molecular_function^calcium ion binding
1.75153e-13	6.86678	0.274	0.003	4.29964e-09	cnidocyte	KLH20-like-21	proton channel activity	-
1.8108e-13	6.29604	0.271	0.002	4.44516e-09	cnidocyte	LOXA-like-1	Lipoxygenase	GO:0016702^molecular_function^oxidoreductase activity, acting on single donors with incorporation of molecular oxygen, incorporation of two atoms of oxygen`GO:0046872^molecular_function^metal ion binding`GO:0055114^biological_process^obsolete oxidation-reduction process
3.62238e-13	7.63939	0.263	0.001	8.89223e-09	cnidocyte	NADA-like-2	NAD(P)+ nucleosidase activity	GO:0003953^molecular_function^NAD+ nucleosidase activity
3.62238e-13	8.64858	0.246	0.002	8.89223e-09	cnidocyte	NV2.11819	-	-
3.62238e-13	7.28208	0.234	0.001	8.89223e-09	cnidocyte	NV2.9872	-	-
3.62238e-13	6.30325	0.227	0.003	8.89223e-09	cnidocyte	FAT-like-7	homophilic cell adhesion via plasma membrane adhesion molecules	-
3.62238e-13	7.46018	0.219	0.001	8.89223e-09	cnidocyte	CALUA-like-5	calcium ion binding	GO:0005509^molecular_function^calcium ion binding
3.62238e-13	7.7816	0.202	0.003	8.89223e-09	cnidocyte	NV2.1875	-	-
3.87189e-13	7.87482	0.256	0.002	9.50471e-09	cnidocyte	NV2.12689	-	-
5.18617e-13	7.05511	0.213	0.002	1.2731e-08	cnidocyte	P4HTM-like-25	procollagen-proline 4-dioxygenase activity	GO:0016491^molecular_function^oxidoreductase activity`GO:0055114^biological_process^obsolete oxidation-reduction process
6.87599e-13	7.51834	0.231	0.001	1.68792e-08	cnidocyte	NV2.9508	-	GO:0030246^molecular_function^carbohydrate binding
6.87599e-13	7.21272	0.201	0.001	1.68792e-08	cnidocyte	VGLU3-like-1	transmembrane transport	GO:0022857^molecular_function^transmembrane transporter activity`GO:0055085^biological_process^transmembrane transport`GO:0016021^cellular_component^integral component of membrane
8.22499e-13	8.51924	0.231	0.004	2.01907e-08	cnidocyte	NV2.9649	-	-
8.78976e-13	4.94612	0.215	0.007	2.15771e-08	cnidocyte	NV2.12552	-	-
8.857e-13	5.1915	0.278	0.009	2.17422e-08	cnidocyte	NV2.16524	-	-
1.30139e-12	8.4224	0.242	0.001	3.19465e-08	cnidocyte	NV2.10892	-	-
1.39399e-12	7.73626	0.274	0.006	3.42198e-08	cnidocyte	NV2.10115	-	-
1.48622e-12	7.93151	0.213	0.004	3.64837e-08	cnidocyte	NV2.9744	-	-
1.69673e-12	6.23458	0.234	0.003	4.16513e-08	cnidocyte	OPSB-like-1	7 transmembrane receptor (rhodopsin family)	-
2.45597e-12	6.77076	0.208	0.001	6.02891e-08	cnidocyte	MFSD6-like-14	MFS_1 like family	-
2.67829e-12	7.33331	0.205	0.001	6.57467e-08	cnidocyte	GAPR1-like-10	peptidase inhibitor activity	-
2.70217e-12	3.10247	0.384	0.042	6.63328e-08	cnidocyte	MCTP1-like-2	intracellular signal transduction	GO:0035556^biological_process^intracellular signal transduction
4.6216e-12	7.38434	0.219	0.002	1.13451e-07	cnidocyte	NV2.24361	-	-
4.6216e-12	9.51067	0.204	0	1.13451e-07	cnidocyte	SELPL-like-2	-	-
7.2219e-12	3.65516	0.205	0.009	1.77283e-07	cnidocyte	CR3L1-like-1	extracellular matrix constituent secretion	GO:0003677^molecular_function^DNA binding`GO:0006355^biological_process^regulation of transcription, DNA-templated`GO:0003700^molecular_function^DNA-binding transcription factor activity
8.23164e-12	3.83146	0.239	0.013	2.0207e-07	cnidocyte	NV2.20492	-	-
8.67214e-12	7.99362	0.216	0.001	2.12884e-07	cnidocyte	NV2.5321	structural constituent of cuticle	GO:0030246^molecular_function^carbohydrate binding
8.67214e-12	7.22457	0.215	0.001	2.12884e-07	cnidocyte	ELEL-like-1	structural constituent of cuticle / carbohydrate binding	GO:0030246^molecular_function^carbohydrate binding
9.73524e-12	8.20324	0.249	0.001	2.38981e-07	cnidocyte	NV2.9513	-	-
1.08616e-11	8.12115	0.235	0.002	2.66632e-07	cnidocyte	CALU-like-1	calcium ion binding	GO:0005509^molecular_function^calcium ion binding
1.6227e-11	6.47092	0.201	0.002	3.9834e-07	cnidocyte	NAS6-like-5	metalloendopeptidase activity / coreceptor activity involved in Wnt signaling pathway, planar cell polarity pathway	GO:0004222^molecular_function^metalloendopeptidase activity`GO:0006508^biological_process^proteolysis
2.42104e-11	2.58444	0.212	0.01	5.94317e-07	cnidocyte	LOX5-like-2	Lipoxygenase	GO:0016702^molecular_function^oxidoreductase activity, acting on single donors with incorporation of molecular oxygen, incorporation of two atoms of oxygen`GO:0046872^molecular_function^metal ion binding`GO:0055114^biological_process^obsolete oxidation-reduction process
3.02787e-11	8.51299	0.206	0.001	7.43282e-07	cnidocyte	NV2.12535	-	-
3.02787e-11	7.97897	0.204	0.001	7.43282e-07	cnidocyte	PAX2A-like-1	DNA binding. It is involved in the biological process described with regulation of transcription, DNA-templated	GO:0003677^molecular_function^DNA binding`GO:0006355^biological_process^regulation of transcription, DNA-templated
3.02787e-11	6.82683	0.201	0.003	7.43282e-07	cnidocyte	VMP2-NEP14	metalloendopeptidase activity	GO:0004222^molecular_function^metalloendopeptidase activity`GO:0006508^biological_process^proteolysis
3.02787e-11	5.11845	0.201	0.004	7.43282e-07	cnidocyte	PDIA4-like-2	intramolecular oxidoreductase activity, transposing S-S bonds	-
3.4219e-11	7.37931	0.242	0.003	8.40009e-07	cnidocyte	Ncol	-	-
4.02821e-11	6.66284	0.209	0.002	9.88846e-07	cnidocyte	B4GN3-like-4	CotH kinase protein	GO:0046556^molecular_function^alpha-L-arabinofuranosidase activity`GO:0046373^biological_process^L-arabinose metabolic process
5.63429e-11	9.51242	0.217	0	1.3831e-06	cnidocyte	ZN333-like-1	krueppel associated box	GO:0045893^biological_process^positive regulation of transcription, DNA-templated`GO:0005634^cellular_component^nucleus
5.63429e-11	6.67333	0.205	0.001	1.3831e-06	cnidocyte	MFSD6-like-10	Major facilitator superfamily domain-containing protein 6-like	GO:0022857^molecular_function^transmembrane transporter activity`GO:0055085^biological_process^transmembrane transport
9.27778e-11	5.00497	0.243	0.004	2.27751e-06	cnidocyte	NV2.2968	-	-
1.04557e-10	5.63685	0.216	0.002	2.56667e-06	cnidocyte	NV2.11718	-	-
1.79369e-10	5.75273	0.237	0.013	4.40314e-06	cnidocyte	SRGEF-like-1	Ran guanyl-nucleotide exchange factor activity	-
1.93507e-10	8.25667	0.201	0.001	4.75021e-06	cnidocyte	GAPR1-like-72	peptidase inhibitor activity	-
2.13126e-10	1.95768	0.272	0.052	5.23181e-06	cnidocyte	ID4-like-2	-	GO:0046983^molecular_function^protein dimerization activity
2.29286e-10	7.17329	0.201	0.002	5.6285e-06	cnidocyte	AGRD1-like-2	Concanavalin A-like lectin/glucanases superfamily	-
3.57174e-10	7.33414	0.216	0.001	8.76792e-06	cnidocyte	NV2.18366	-	-
6.57535e-10	5.41878	0.215	0.004	1.61412e-05	cnidocyte	CYSP1-like-12	Cathepsin propeptide inhibitor domain (I29)	GO:0008234^molecular_function^cysteine-type peptidase activity`GO:0006508^biological_process^proteolysis
3.14083e-09	1.77704	0.259	0.051	7.71011e-05	cnidocyte	NV2.9104	-	-
4.03941e-09	7.52055	0.202	0.001	9.91594e-05	cnidocyte	NV2.12782	-	-
5.22857e-09	2.04432	0.26	0.058	0.000128351	cnidocyte	LZTL1-like-1	negative regulation of protein localization to ciliary membrane	-
2.8059e-07	1.90968	0.304	0.065	0.00688793	cnidocyte	SoxC	SRY (sex determining region Y)-box	-
3.81053e-07	1.12553	0.48	0.202	0.00935408	cnidocyte	SARAF-like-1	regulation of store-operated calcium entry	GO:2001256^biological_process^regulation of store-operated calcium entry`GO:0030176^cellular_component^integral component of endoplasmic reticulum membrane
3.25846e-06	3.46459	0.249	0.064	0.0799887	cnidocyte	GPX-like-1	glutathione peroxidase activity	-
8.83959e-47	10.2218	0.719	0.002	2.16994e-42	mat.cnido	NV2.25609	-	-
3.83967e-37	8.41366	0.629	0.013	9.42562e-33	mat.cnido	MCTP1-like-1	calcium ion binding	-
1.69261e-30	1.83927	0.931	0.521	4.15501e-26	mat.cnido	Actin6	ATP binding	-
2.4257e-30	9.16804	0.496	0.004	5.95462e-26	mat.cnido	NV2.18301	-	-
3.2659e-30	9.51347	0.491	0.004	8.01714e-26	mat.cnido	NV2.25610	-	-
5.96677e-29	7.9786	0.514	0.022	1.46472e-24	mat.cnido	BIR7B-like-1	Baculoviral inhibition of apoptosis protein repeat	-
7.69412e-29	9.20567	0.442	0.002	1.88875e-24	mat.cnido	SEGN-like-4	connecting tubule development	GO:0005509^molecular_function^calcium ion binding
3.10303e-24	7.71418	0.417	0.01	7.61731e-20	mat.cnido	NV2.14822	ATP-grasp domain	GO:0005524^molecular_function^ATP binding`GO:0046872^molecular_function^metal ion binding
1.23661e-23	5.48331	0.384	0.023	3.03562e-19	mat.cnido	Y1101-like-1	Universal stress protein family	-
8.40512e-23	10.5081	0.368	0.001	2.06329e-18	mat.cnido	NV2.11749	calcium ion binding	-
1.35436e-22	9.83164	0.396	0.002	3.32469e-18	mat.cnido	NV2.25611	-	-
1.5111e-22	7.57819	0.394	0.007	3.70945e-18	mat.cnido	MUC19-like-2	Coagulation factor 5/8 C-terminal domain, discoidin domain	-
1.25506e-19	5.87728	0.371	0.017	3.08093e-15	mat.cnido	FBP3-like-9	homophilic cell adhesion via plasma membrane adhesion molecules,thick ascending limb development	GO:0005509^molecular_function^calcium ion binding
5.9598e-19	3.70052	0.468	0.152	1.46301e-14	mat.cnido	NV2.24170	-	-
8.41136e-18	7.34484	0.292	0.006	2.06482e-13	mat.cnido	ANO8-like-1	intracellular chloride channel activity	-
1.51524e-17	9.41199	0.309	0.005	3.71961e-13	mat.cnido	NV2.160	-	-
1.53355e-16	3.8594	0.412	0.082	3.76456e-12	mat.cnido	PKD2-like-2	Polycystic kidney disease	GO:0005509^molecular_function^calcium ion binding,GO:0005216^molecular_function^ion channel activity`GO:0006811^biological_process^ion transport`GO:0055085^biological_process^transmembrane transport`GO:0016020^cellular_component^membrane`GO:0005509^molecular_function^calcium ion binding
7.0896e-16	9.30891	0.269	0.002	1.74035e-11	mat.cnido	CALM3-like-6	calcium ion binding	GO:0005509^molecular_function^calcium ion binding
9.71305e-16	6.56961	0.284	0.012	2.38436e-11	mat.cnido	DMRT-H	and mab-3 related transcription factor	GO:0043565^molecular_function^sequence-specific DNA binding`GO:0006355^biological_process^regulation of transcription, DNA-templated
1.92913e-15	8.25615	0.256	0.002	4.73563e-11	mat.cnido	SVEP1-like-29	calcium ion binding	-
2.11156e-14	2.25877	0.486	0.19	5.18345e-10	mat.cnido	NV2.4721	-	-
2.15169e-14	4.61018	0.34	0.044	5.28197e-10	mat.cnido	P20D2-like-4	gamma-aminobutyric acid:proton symporter activity	-
2.2669e-14	4.49119	0.34	0.049	5.56478e-10	mat.cnido	NV2.24075	-	-
5.20301e-14	11.1457	0.235	0	1.27723e-09	mat.cnido	NV2.24780	high mobility group	-
5.20305e-14	9.71796	0.248	0.002	1.27725e-09	mat.cnido	FOS-like-1	DNA-binding transcription factor activity	GO:0003700^molecular_function^DNA-binding transcription factor activity`GO:0006355^biological_process^regulation of transcription, DNA-templated
1.75832e-13	5.15467	0.276	0.027	4.31632e-09	mat.cnido	GABR2-like-18	gamma-aminobutyric acid type B receptor subunit	GO:0004930^molecular_function^G protein-coupled receptor activity`GO:0007186^biological_process^G protein-coupled receptor signaling pathway`GO:0016021^cellular_component^integral component of membrane
3.62235e-13	6.80498	0.228	0.004	8.89215e-09	mat.cnido	fez-like	forebrain anterior/posterior pattern specification	-
2.40845e-12	5.75108	0.274	0.013	5.91227e-08	mat.cnido	S6A19-like-1	neurotransmitter:sodium symporter activity	GO:0016021^cellular_component^integral component of membrane
4.62156e-12	6.72666	0.21	0.002	1.1345e-07	mat.cnido	NV2.18457	-	-
4.6216e-12	9.53844	0.21	0.003	1.13451e-07	mat.cnido	NUPR1-like-1	-	-
7.62156e-12	2.67673	0.312	0.086	1.87094e-07	mat.cnido	NV2.19585	-	-
1.30627e-11	5.77039	0.297	0.039	3.20662e-07	mat.cnido	TBA-like-2	-	GO:0003924^molecular_function^GTPase activity
4.39322e-11	6.69131	0.215	0.003	1.07845e-06	mat.cnido	NV2.3341	-	GO:0016021^cellular_component^integral component of membrane
7.18723e-11	3.31375	0.425	0.083	1.76432e-06	mat.cnido	NV2.4072	-	-
9.64797e-11	4.04427	0.225	0.033	2.36838e-06	mat.cnido	PLCH2-like-2	phospholipase	GO:0005509^molecular_function^calcium ion binding`GO:0004435^molecular_function^phosphatidylinositol phospholipase C activity`GO:0006629^biological_process^lipid metabolic process`GO:0007165^biological_process^signal transduction`GO:0035556^biological_process^intracellular signal transduction
1.29064e-10	7.76136	0.243	0.031	3.16826e-06	mat.cnido	NV2.50	-	-
5.11947e-08	3.72928	0.202	0.037	0.00125673	mat.cnido	NINL-like-1	Ninein-like	GO:0005509^molecular_function^calcium ion binding,GO:0008289^molecular_function^lipid binding`GO:0006869^biological_process^lipid transport`GO:0042157^biological_process^lipoprotein metabolic process`GO:0005576^cellular_component^extracellular region
1.29203e-07	2.36328	0.33	0.141	0.00317167	mat.cnido	NV2.18830	-	-
2.50037e-07	3.99817	0.24	0.055	0.0061379	mat.cnido	DLL1-like-1	Delta serrate ligand	GO:0007154^biological_process^cell communication`GO:0016020^cellular_component^membrane,GO:0007219^biological_process^Notch signaling pathway`GO:0007275^biological_process^multicellular organism development`GO:0016021^cellular_component^integral component of membrane`GO:0007154^biological_process^cell communication`GO:0016020^cellular_component^membrane
3.54336e-07	3.41676	0.289	0.066	0.00869825	mat.cnido	ACOD-like-1	oxidoreductase activity, acting on paired donors, with oxidation of a pair of donors resulting in the reduction of molecular oxygen to two molecules of water	GO:0006629^biological_process^lipid metabolic process
1.0356e-06	2.76538	0.202	0.055	0.0254218	mat.cnido	NV2.9104	-	-
3.60699e-06	2.56154	0.294	0.21	0.0885444	mat.cnido	REEP5-like-4	Receptor expression-enhancing protein	-

## Sheet: nanos2_suppldata_DETF
p_val	avg_log2FC	pct.1	pct.2	p_val_adj	cluster	gene	OG_desc	go.annotation
1.33603e-45	3.85312	0.891	0.253	3.27968e-41	pSC.PGCs	H2AV-like-1	protein heterodimerization activity	GO:0003677^molecular_function^DNA binding
1.60243e-29	5.84934	0.536	0.018	3.93364e-25	pSC.PGCs	H1D-like-8	to Saccharomyces cerevisiae HHO1 (YPL127C)	GO:0003677^molecular_function^DNA binding`GO:0006334^biological_process^nucleosome assembly`GO:0000786^cellular_component^nucleosome
2.11501e-19	7.88419	0.396	0.004	5.19192e-15	pSC.PGCs	HMG2-like-1	high mobility group	-
1.9008e-18	1.5694	0.734	0.365	4.66608e-14	pSC.PGCs	NHP6-like-1	high mobility group	-
6.46262e-17	4.9568	0.27	0.009	1.58644e-12	pSC.PGCs	LBR-like-1	transmembrane 7 superfamily member 2	GO:0016628^molecular_function^oxidoreductase activity, acting on the CH-CH group of donors, NAD or NADP as acceptor`GO:0016126^biological_process^sterol biosynthetic process`GO:0016020^cellular_component^membrane
1.30702e-16	7.70308	0.338	0.002	3.20847e-12	pSC.PGCs	PRDM9-like-2	recombination hotspot binding	GO:0005515^molecular_function^protein binding
2.5741e-16	7.52247	0.36	0.004	6.3189e-12	pSC.PGCs	SYCP3-like-1	Synaptonemal complex protein 3	-
5.05339e-16	6.80074	0.319	0.004	1.24051e-11	pSC.PGCs	PRDM9-like-3	recombination hotspot binding	-
9.88924e-16	7.87624	0.34	0.002	2.42761e-11	pSC.PGCs	SYCP2-like-1	male genitalia morphogenesis	-
1.8536e-15	2.26244	0.391	0.088	4.55022e-11	pSC.PGCs	SARNP-like-1	mRNA-containing ribonucleoprotein complex export from nucleus	-
3.2174e-15	1.91762	0.547	0.198	7.89807e-11	pSC.PGCs	RPAB5-like-1	-	-
3.75172e-15	7.34247	0.334	0.003	9.20972e-11	pSC.PGCs	DMC1-like-1	Meiotic recombination protein DMC1 LIM15 homolog	GO:0003697^molecular_function^single-stranded DNA binding`GO:0005524^molecular_function^ATP binding`GO:0006281^biological_process^DNA repair
3.75172e-15	7.54861	0.292	0.003	9.20972e-11	pSC.PGCs	SYCP1-like-1	lateral element assembly	GO:0007130^biological_process^synaptonemal complex assembly`GO:0000795^cellular_component^synaptonemal complex
6.40154e-15	4.11329	0.304	0.018	1.57145e-10	pSC.PGCs	SMC2-like-1	Structural maintenance of chromosomes	GO:0005515^molecular_function^protein binding`GO:0005524^molecular_function^ATP binding`GO:0051276^biological_process^chromosome organization`GO:0005694^cellular_component^chromosome
5.51564e-14	1.91266	0.632	0.255	1.35398e-09	pSC.PGCs	BAF-like-1	barrier to autointegration factor 1	GO:0003677^molecular_function^DNA binding
1.18496e-13	4.68834	0.243	0.01	2.90884e-09	pSC.PGCs	CENPW-like-1	-	-
1.79083e-13	4.35133	0.239	0.017	4.39613e-09	pSC.PGCs	H4-like-23	Core component of nucleosome. Nucleosomes wrap and compact DNA into chromatin, limiting DNA accessibility to the cellular machineries which require DNA as a template. Histones thereby play a central role in transcription regulation, DNA repair, DNA replication and chromosomal stability. DNA accessibility is regulated via a complex set of post-translational modifications of histones, also called h…	GO:0006352^biological_process^DNA-templated transcription, initiation
1.95635e-13	4.4781	0.299	0.021	4.80244e-09	pSC.PGCs	MYBB-like-1	RNA polymerase II transcription regulator recruiting activity	-
1.40627e-12	7.39942	0.306	0.003	3.45212e-08	pSC.PGCs	HSF-like-1	heat shock factor	GO:0003700^molecular_function^DNA-binding transcription factor activity`GO:0043565^molecular_function^sequence-specific DNA binding`GO:0006355^biological_process^regulation of transcription, DNA-templated
1.00468e-11	1.75612	0.632	0.372	2.46628e-07	pSC.PGCs	YBOX1-like-1	CRD-mediated mRNA stabilization	GO:0003676^molecular_function^nucleic acid binding
1.6227e-11	6.1846	0.237	0.005	3.9834e-07	pSC.PGCs	KI67-like-1	regulation of chromosome segregation	GO:0005515^molecular_function^protein binding
3.82683e-11	1.57231	0.321	0.099	9.3941e-07	pSC.PGCs	PLS1-like-1	phospholipid scrambling	GO:0017128^molecular_function^phospholipid scramblase activity`GO:0017121^biological_process^plasma membrane phospholipid scrambling
7.26228e-11	2.64082	0.26	0.041	1.78274e-06	pSC.PGCs	CENPA-like-1	Histone H3-like nucleosomal protein that is specifically found in centromeric nucleosomes. Replaces conventional H3 in the nucleosome core of centromeric chromatin at the inner plate of the kinetochore. The presence of CENPA subtly modifies the nucleosome structure and the way DNA is wrapped around the nucleosome and gives rise to protruding DNA ends that are less well-ordered and rigid compared …	GO:0003677^molecular_function^DNA binding
8.56648e-11	6.39637	0.186	0.004	2.1029e-06	pSC.PGCs	NUSAP-like-1	Nucleolar and spindle-associated protein 1	GO:0000226^biological_process^microtubule cytoskeleton organization`GO:0000281^biological_process^mitotic cytokinesis`GO:0040001^biological_process^establishment of mitotic spindle localization`GO:0005819^cellular_component^spindle`GO:0005874^cellular_component^microtubule
1.22852e-10	6.84822	0.184	0.003	3.01577e-06	pSC.PGCs	HSF2-like-1	heat shock factor	GO:0003700^molecular_function^DNA-binding transcription factor activity`GO:0043565^molecular_function^sequence-specific DNA binding`GO:0006355^biological_process^regulation of transcription, DNA-templated
1.28687e-10	2.26589	0.247	0.045	3.15901e-06	pSC.PGCs	DOM-like-1	protein antigen binding	GO:0005524^molecular_function^ATP binding
3.48166e-10	2.78231	0.202	0.025	8.54679e-06	pSC.PGCs	HUWE1-like-1	ubiquitin-protein transferase activity	-
3.57174e-10	7.38579	0.137	0.001	8.76792e-06	pSC.PGCs	TFAM-like-25	DNA binding	-
8.44252e-10	1.3779	0.783	0.532	2.07247e-05	pSC.PGCs	QCR6-like-1	This is a component of the ubiquinol-cytochrome c reductase complex (complex III or cytochrome b-c1 complex), which is part of the mitochondrial respiratory chain. This protein may mediate formation of the complex between cytochromes c and c1,DNA-directed 5'-3' RNA polymerase activity	GO:0003677^molecular_function^DNA binding`GO:0003899^molecular_function^DNA-directed 5'-3' RNA polymerase activity`GO:0006351^biological_process^transcription, DNA-templated`GO:0006366^biological_process^transcription by RNA polymerase II
1.81185e-09	5.07793	0.191	0.007	4.44772e-05	pSC.PGCs	MSH4-like-1	chiasma assembly	GO:0005524^molecular_function^ATP binding`GO:0030983^molecular_function^mismatched DNA binding`GO:0006298^biological_process^mismatch repair
2.21117e-09	5.70296	0.189	0.005	5.42798e-05	pSC.PGCs	H3-like-16	nucleosomal DNA binding	GO:0003677^molecular_function^DNA binding
2.21117e-09	4.4332	0.158	0.007	5.42798e-05	pSC.PGCs	RA51B-like-1	cell cycle DNA replication maintenance of fidelity	GO:0003697^molecular_function^single-stranded DNA binding`GO:0005524^molecular_function^ATP binding`GO:0006281^biological_process^DNA repair
2.31324e-09	1.70436	0.727	0.494	5.67853e-05	pSC.PGCs	H5-like-2	nucleosome assembly	GO:0003677^molecular_function^DNA binding`GO:0006334^biological_process^nucleosome assembly`GO:0000786^cellular_component^nucleosome
2.83758e-09	3.81638	0.218	0.011	6.96569e-05	pSC.PGCs	TOP2B-like-1	Control of topological states of DNA by transient breakage and subsequent rejoining of DNA strands. Topoisomerase II makes double-strand breaks	GO:0003677^molecular_function^DNA binding`GO:0003918^molecular_function^DNA topoisomerase type II (double strand cut, ATP-hydrolyzing) activity`GO:0005524^molecular_function^ATP binding`GO:0006265^biological_process^DNA topological change
2.94764e-09	3.1036	0.269	0.038	7.23586e-05	pSC.PGCs	MBD2-like-1	methylation-dependent chromatin silencing	GO:0003677^molecular_function^DNA binding
5.50106e-09	2.92364	0.208	0.024	0.00013504	pSC.PGCs	TFAM-like-1	DNA binding	-
5.60937e-09	3.44548	0.36	0.086	0.000137699	pSC.PGCs	EDF1-like-1	positive regulation of DNA binding	-
7.36094e-09	7.08076	0.18	0.002	0.000180696	pSC.PGCs	HFM1-like-1	RNA secondary structure unwinding	GO:0003676^molecular_function^nucleic acid binding`GO:0005524^molecular_function^ATP binding`GO:0003677^molecular_function^DNA binding`GO:0016787^molecular_function^hydrolase activity
1.182e-08	3.71454	0.199	0.022	0.000290158	pSC.PGCs	NFX1-like-1	negative regulation of MHC class II biosynthetic process	GO:0008270^molecular_function^zinc ion binding`GO:0005634^cellular_component^nucleus`GO:0003676^molecular_function^nucleic acid binding
1.40407e-08	4.37931	0.206	0.011	0.000344672	pSC.PGCs	DPOE4-like-1	DNA polymerase epsilon subunit	-
3.48467e-08	2.59374	0.276	0.062	0.000855418	pSC.PGCs	CCD83-like-1	K02A2.6-like	-
6.05627e-08	2.58589	0.266	0.039	0.00148669	pSC.PGCs	MYOME-like-1	negative regulation of centriole replication	GO:0005815^cellular_component^microtubule organizing center
7.9244e-08	4.34972	0.137	0.006	0.00194528	pSC.PGCs	MCM8-like-1	DNA replication initiation	GO:0003677^molecular_function^DNA binding`GO:0005524^molecular_function^ATP binding`GO:0032508^biological_process^DNA duplex unwinding`GO:0016887^molecular_function^ATP hydrolysis activity
8.47086e-08	2.97493	0.145	0.016	0.00207943	pSC.PGCs	TLC3A-like-1	family with sequence similarity 57, member A	GO:0016021^cellular_component^integral component of membrane
1.87838e-07	6.73795	0.14	0.002	0.00461106	pSC.PGCs	NV2.18779	helix loop helix domain	GO:0046983^molecular_function^protein dimerization activity
1.91969e-07	1.48386	0.212	0.062	0.00471246	pSC.PGCs	SIN3A-like-1	negative regulation of histone H3-K27 acetylation	GO:0006355^biological_process^regulation of transcription, DNA-templated
2.43156e-07	1.94822	0.175	0.045	0.00596899	pSC.PGCs	BRD7-like-1	acetylation-dependent protein binding	GO:0005515^molecular_function^protein binding
2.53801e-07	2.71557	0.238	0.036	0.0062303	pSC.PGCs	R51A1-like-15	RAD51 associated protein 1	-
3.41679e-07	1.88952	0.204	0.055	0.00838754	pSC.PGCs	RENT1-like-1	Regulator of nonsense transcripts	GO:0003723^molecular_function^RNA binding`GO:0003724^molecular_function^RNA helicase activity`GO:0005524^molecular_function^ATP binding`GO:0008270^molecular_function^zinc ion binding`GO:0000184^biological_process^nuclear-transcribed mRNA catabolic process, nonsense-mediated decay`GO:0005737^cellular_component^cytoplasm`GO:0004386^molecular_function^helicase activity`GO:0003677^molecular_function^…
3.82454e-07	1.74708	0.263	0.079	0.00938848	pSC.PGCs	ARI4A-like-1	DNA binding,AT-rich interactive domain-containing protein	GO:0003677^molecular_function^DNA binding
4.14425e-07	2.09859	0.256	0.057	0.0101733	pSC.PGCs	SDE2-like-1	SDE2 telomere maintenance homolog (S. pombe)	-
5.04513e-07	1.2328	0.179	0.052	0.0123848	pSC.PGCs	DOT1L-like-1	Histone-lysine N-methyltransferase, H3 lysine-79 specific	GO:0018024^molecular_function^histone-lysine N-methyltransferase activity
5.42133e-07	2.54159	0.162	0.026	0.0133083	pSC.PGCs	T2FB-like-1	obsolete transcription factor activity, core RNA polymerase II binding	-
5.73226e-07	1.76443	0.146	0.036	0.0140715	pSC.PGCs	NUP62-like-1	Nuclear pore glycoprotein	-
6.78587e-07	1.6278	0.279	0.09	0.016658	pSC.PGCs	ALRF2-like-1	THO complex subunit	GO:0003676^molecular_function^nucleic acid binding
6.86623e-07	4.15249	0.134	0.007	0.0168552	pSC.PGCs	ZFP26-like-5	nucleic acid binding	-
8.2301e-07	2.73251	0.092	0.01	0.0202033	pSC.PGCs	SIR1-like-1	regulation of cellular response to testosterone stimulus	GO:0070403^molecular_function^NAD+ binding
8.2656e-07	2.06607	0.233	0.048	0.0202904	pSC.PGCs	KDM5A-like-1	demethylase	GO:0003677^molecular_function^DNA binding
8.37765e-07	2.23574	0.308	0.151	0.0205655	pSC.PGCs	H2A-like-2	protein heterodimerization activity,SID1 transmembrane family member	GO:0016021^cellular_component^integral component of membrane,GO:0003677^molecular_function^DNA binding
9.04849e-07	3.88734	0.144	0.012	0.0222122	pSC.PGCs	GAPR1-like-39	Belongs to the CRISP family	-
1.1388e-06	1.68264	0.109	0.026	0.0279552	pSC.PGCs	SPT5H-like-1	regulation of DNA-templated transcription, elongation	-
1.30969e-06	1.55505	0.175	0.049	0.0321504	pSC.PGCs	FUBP3-like-1	Far upstream element-binding protein	GO:0003723^molecular_function^RNA binding
1.38319e-06	1.78635	0.162	0.04	0.0339546	pSC.PGCs	PHF5A-like-1	PHD finger-like domain-containing protein 5A	GO:0000398^biological_process^mRNA splicing, via spliceosome
2.48358e-06	1.87978	0.206	0.054	0.0609669	pSC.PGCs	TYY1-like-1	response to prostaglandin F	-
2.75504e-06	2.8318	0.135	0.014	0.0676307	pSC.PGCs	KAT6B-like-1	histone acetyltransferase activity	GO:0003677^molecular_function^DNA binding`GO:0006334^biological_process^nucleosome assembly`GO:0000786^cellular_component^nucleosome`GO:0008270^molecular_function^zinc ion binding`GO:0006355^biological_process^regulation of transcription, DNA-templated`GO:0005634^cellular_component^nucleus`GO:0004402^molecular_function^histone acetyltransferase activity`GO:0016573^biological_process^histone acety…
2.86227e-06	3.65604	0.155	0.011	0.0702631	pSC.PGCs	SMHD1-like-2	Structural maintenance of chromosomes flexible hinge	GO:0005515^molecular_function^protein binding`GO:0005524^molecular_function^ATP binding`GO:0051276^biological_process^chromosome organization`GO:0005694^cellular_component^chromosome
3.50348e-06	2.79551	0.143	0.016	0.0860035	pSC.PGCs	CHD1L-like-1	ATP-dependent DNA helicase activity	GO:0003676^molecular_function^nucleic acid binding`GO:0005524^molecular_function^ATP binding`GO:0003677^molecular_function^DNA binding`GO:0016787^molecular_function^hydrolase activity`GO:0016575^biological_process^histone deacetylation`GO:0070823^cellular_component^HDA1 complex
3.7008e-06	3.1572	0.189	0.021	0.0908473	pSC.PGCs	E2F4-like-1	Transcription factor	GO:0006355^biological_process^regulation of transcription, DNA-templated`GO:0005667^cellular_component^transcription regulator complex`GO:0046983^molecular_function^protein dimerization activity
4.68572e-06	1.66768	0.384	0.124	0.115025	pSC.PGCs	TUB-like-1	receptor localization to non-motile cilium	-
5.48137e-06	2.22032	0.129	0.024	0.134557	pSC.PGCs	P52K-like-6	-	-
7.18298e-06	4.81069	0.082	0.003	0.176328	pSC.PGCs	HOP2-like-1	DBD domain binding	-
8.28251e-06	4.98273	0.093	0.002	0.203319	pSC.PGCs	E2F7-like-1	positive regulation of DNA endoreduplication	GO:0006355^biological_process^regulation of transcription, DNA-templated`GO:0005667^cellular_component^transcription regulator complex
8.28251e-06	4.62755	0.072	0.002	0.203319	pSC.PGCs	DICER-like-4	deoxyribonuclease I activity	GO:0005515^molecular_function^protein binding`GO:0004525^molecular_function^ribonuclease III activity`GO:0006396^biological_process^RNA processing
1.11359e-05	6.67587	0.136	0.002	0.273365	pSC.PGCs	NV2.13066	-	GO:0003677^molecular_function^DNA binding
1.24377e-05	1.97764	0.087	0.016	0.305321	pSC.PGCs	NFYC-like-1	protein heterodimerization activity	GO:0003677^molecular_function^DNA binding
1.3314e-05	1.78833	0.224	0.062	0.326833	pSC.PGCs	HDGR3-like-1	PC4 and SFRS1 interacting protein 1	-
1.469e-05	3.95958	0.114	0.006	0.360609	pSC.PGCs	MEIOB-like-1	single-stranded DNA 3'-5' exodeoxyribonuclease activity	-
1.469e-05	5.88052	0.082	0.001	0.360609	pSC.PGCs	MIXL1-like-1	DNA binding	GO:0003677^molecular_function^DNA binding`GO:0006355^biological_process^regulation of transcription, DNA-templated
1.469e-05	3.85437	0.058	0.003	0.360609	pSC.PGCs	RAD54-like-1	DNA synthesis involved in double-strand break repair via homologous recombination	GO:0003677^molecular_function^DNA binding`GO:0005524^molecular_function^ATP binding`GO:0016787^molecular_function^hydrolase activity
1.64984e-05	2.40588	0.113	0.016	0.405004	pSC.PGCs	ARID2-like-1	coronary artery morphogenesis	GO:0003677^molecular_function^DNA binding`GO:0006355^biological_process^regulation of transcription, DNA-templated
1.79387e-05	2.61357	0.111	0.019	0.440359	pSC.PGCs	DPOE3-like-1	protein heterodimerization activity	GO:0003677^molecular_function^DNA binding
1.88064e-05	1.98098	0.121	0.018	0.461659	pSC.PGCs	DZI1L-like-1	Zinc finger protein	-
1.92571e-05	4.22043	0.073	0.003	0.472724	pSC.PGCs	KIF4A-like-1	Belongs to the TRAFAC class myosin-kinesin ATPase superfamily. Kinesin family	GO:0008017^molecular_function^microtubule binding`GO:0005524^molecular_function^ATP binding`GO:0007018^biological_process^microtubule-based movement
2.01707e-05	0.823528	0.512	0.317	0.49515	pSC.PGCs	GRHL2-like-2	epithelial cell morphogenesis involved in placental branching	-
2.10744e-05	1.12374	0.072	0.023	0.517334	pSC.PGCs	CHE1-like-1	-	-
2.12861e-05	3.19053	0.099	0.009	0.522531	pSC.PGCs	FMO5-like-1	negative regulation of telomere maintenance via telomerase	GO:0003697^molecular_function^single-stranded DNA binding`GO:1990879^cellular_component^CST complex
2.32414e-05	1.06484	0.298	0.118	0.570531	pSC.PGCs	SAFB2-like-1	regulation of mRNA processing	GO:0003676^molecular_function^nucleic acid binding
2.6017e-05	3.13029	0.101	0.009	0.638665	pSC.PGCs	TE2IP-like-1	regulation of DNA recombination at telomere	-
2.6017e-05	6.92679	0.091	0.001	0.638665	pSC.PGCs	PB1-like-4	-	-
2.68401e-05	2.745	0.19	0.027	0.65887	pSC.PGCs	NC2A-like-1	DR1-associated protein 1 (negative cofactor 2 alpha)	GO:0003677^molecular_function^DNA binding
2.69499e-05	1.37525	0.224	0.073	0.661566	pSC.PGCs	KMT2C-like-1	histone methyltransferase activity (H3-K4 specific)	GO:0005634^cellular_component^nucleus`GO:0005515^molecular_function^protein binding
3.23614e-05	2.4759	0.169	0.028	0.794407	pSC.PGCs	SMC1A-like-1	response to cell cycle checkpoint signaling	GO:0005524^molecular_function^ATP binding`GO:0016887^molecular_function^ATP hydrolysis activity`GO:0005515^molecular_function^protein binding`GO:0051276^biological_process^chromosome organization`GO:0005694^cellular_component^chromosome
3.6582e-05	1.26249	0.253	0.093	0.898016	pSC.PGCs	MAD1-like-1	protein dimerization activity	GO:0046983^molecular_function^protein dimerization activity
3.78503e-05	6.50459	0.095	0.002	0.92915	pSC.PGCs	H2A-like-3	protein heterodimerization activity	GO:0003677^molecular_function^DNA binding
4.60193e-05	4.35876	0.094	0.004	1	pSC.PGCs	CTF8-like-1	Ctf8	GO:0007064^biological_process^mitotic sister chromatid cohesion`GO:0031390^cellular_component^Ctf18 RFC-like complex
4.60193e-05	4.98525	0.088	0.002	1	pSC.PGCs	RAD52-like-1	regulation of nucleotide-excision repair	-
4.60193e-05	2.8184	0.061	0.007	1	pSC.PGCs	ZCPW2-like-4	CW-type Zinc Finger	GO:0008270^molecular_function^zinc ion binding`GO:0003677^molecular_function^DNA binding
4.60939e-05	2.41952	0.15	0.028	1	pSC.PGCs	SSRP1-like-1	DNA replication	-
4.69852e-05	2.01806	0.112	0.019	1	pSC.PGCs	MORC4-like-1	zinc ion binding,cell-cell signaling by wnt	GO:0046983^molecular_function^protein dimerization activity`GO:0008270^molecular_function^zinc ion binding,GO:0008270^molecular_function^zinc ion binding
4.9195e-05	3.14692	0.098	0.011	1	pSC.PGCs	APEX1-like-1	telomere maintenance via base-excision repair	-
5.54105e-05	2.599	0.125	0.023	1	pSC.PGCs	MAJIN-like-16	-	GO:0003677^molecular_function^DNA binding
6.02562e-05	1.43888	0.116	0.035	1	pSC.PGCs	ZN514-like-1	Embryonic ectoderm development	GO:0005515^molecular_function^protein binding
6.90117e-05	2.71071	0.135	0.015	1	pSC.PGCs	CRML-like-1	chromatin binding	-
7.05844e-05	5.58609	0.162	0.003	1	pSC.PGCs	DPOLN-like-1	DNA-directed DNA polymerase activity	GO:0003677^molecular_function^DNA binding`GO:0003887^molecular_function^DNA-directed DNA polymerase activity`GO:0006260^biological_process^DNA replication
8.13109e-05	1.77476	0.054	0.011	1	pSC.PGCs	MCM2-like-1	negative regulation of DNA helicase activity	GO:0003677^molecular_function^DNA binding`GO:0005524^molecular_function^ATP binding`GO:0006270^biological_process^DNA replication initiation`GO:1905775^biological_process^negative regulation of DNA helicase activity`GO:0005634^cellular_component^nucleus`GO:0042555^cellular_component^MCM complex`GO:0032508^biological_process^DNA duplex unwinding`GO:0016887^molecular_function^ATP hydrolysis activity
8.17085e-05	2.00552	0.143	0.039	1	pSC.PGCs	HIBCH-like-1	mismatch repair	GO:0003677^molecular_function^DNA binding`GO:0006260^biological_process^DNA replication`GO:0006281^biological_process^DNA repair`GO:0006310^biological_process^DNA recombination`GO:0005634^cellular_component^nucleus
8.31268e-05	2.59291	0.15	0.021	1	pSC.PGCs	PURG-like-1	purine-rich negative regulatory element binding	GO:0000977^molecular_function^RNA polymerase II transcription regulatory region sequence-specific DNA binding`GO:0032422^molecular_function^purine-rich negative regulatory element binding
8.80727e-05	1.96326	0.172	0.045	1	pSC.PGCs	ZKSC8-like-1	nucleic acid binding	-
9.10399e-05	4.36443	0.129	0.006	1	pSC.PGCs	BRCA1-like-1	positive regulation of histone H4-K20 methylation	GO:0046872^molecular_function^metal ion binding
9.78771e-05	2.58404	0.09	0.014	1	pSC.PGCs	TF3C1-like-1	RNA polymerase III type 2 promoter sequence-specific DNA binding	-
0.000108953	5.4737	0.086	0.002	1	pSC.PGCs	GLAS-like-6	-	-
0.000123822	1.94633	0.085	0.014	1	pSC.PGCs	AHR-like-8	aryl hydrocarbon receptor activity	GO:0006355^biological_process^regulation of transcription, DNA-templated,GO:0046983^molecular_function^protein dimerization activity`GO:0006355^biological_process^regulation of transcription, DNA-templated
0.000126273	2.03457	0.07	0.01	1	pSC.PGCs	ZKSC5-like-1	-	-
0.000132755	1.0204	0.294	0.168	1	pSC.PGCs	TCP4-like-1	positive regulation of transcription initiation from RNA polymerase II promoter	GO:0003677^molecular_function^DNA binding`GO:0006355^biological_process^regulation of transcription, DNA-templated
0.000140184	2.77593	0.082	0.009	1	pSC.PGCs	NUP98-like-1	posttranscriptional tethering of RNA polymerase II gene DNA at nuclear periphery	GO:0017056^molecular_function^structural constituent of nuclear pore`GO:0006913^biological_process^nucleocytoplasmic transport`GO:0005643^cellular_component^nuclear pore
0.000143181	0.615885	0.313	0.186	1	pSC.PGCs	SRSF1-like-1	serine arginine-rich splicing factor	GO:0003676^molecular_function^nucleic acid binding
0.000143542	4.88016	0.051	0.002	1	pSC.PGCs	SMRCD-like-1	DNA double-strand break processing	GO:0003677^molecular_function^DNA binding`GO:0005524^molecular_function^ATP binding`GO:0016787^molecular_function^hydrolase activity`GO:0003676^molecular_function^nucleic acid binding
0.00015409	1.14156	0.182	0.073	1	pSC.PGCs	ZMAT2-like-1	zinc ion binding	-
0.000171352	2.49859	0.118	0.019	1	pSC.PGCs	DDX11-like-1	helicase	GO:0003677^molecular_function^DNA binding`GO:0003678^molecular_function^DNA helicase activity`GO:0005524^molecular_function^ATP binding`GO:0003676^molecular_function^nucleic acid binding`GO:0004386^molecular_function^helicase activity`GO:0016818^molecular_function^hydrolase activity, acting on acid anhydrides, in phosphorus-containing anhydrides`GO:0006139^biological_process^nucleobase-containing…
0.000175619	1.06417	0.152	0.052	1	pSC.PGCs	TAD2B-like-1	transcriptional	-
0.000182705	1.78341	0.185	0.05	1	pSC.PGCs	BRPF1-like-2	histone H3-K23 acetylation	GO:0005515^molecular_function^protein binding
0.000188311	3.26586	0.116	0.01	1	pSC.PGCs	SMHD1-like-1	inactivation of X chromosome by DNA methylation	-
0.00018912	1.7316	0.114	0.033	1	pSC.PGCs	BANP-like-2	chromatin organization	-
0.000198635	6.77384	0.09	0.001	1	pSC.PGCs	FOXJ3-like-6	sequence-specific DNA binding	GO:0003700^molecular_function^DNA-binding transcription factor activity`GO:0043565^molecular_function^sequence-specific DNA binding`GO:0006355^biological_process^regulation of transcription, DNA-templated
0.000214795	4.02212	0.105	0.006	1	pSC.PGCs	DNMT1-like-1	DNA (cytosine-5-)-methyltransferase activity	GO:0003677^molecular_function^DNA binding`GO:0008270^molecular_function^zinc ion binding`GO:0003682^molecular_function^chromatin binding`GO:0008168^molecular_function^methyltransferase activity
0.000248201	1.97978	0.192	0.044	1	pSC.PGCs	SMRD1-like-1	chromatin disassembly	GO:0005515^molecular_function^protein binding
0.000251593	3.89337	0.122	0.008	1	pSC.PGCs	DTD1-like-1	deacylase	GO:0002161^molecular_function^aminoacyl-tRNA editing activity`GO:0051499^molecular_function^D-aminoacyl-tRNA deacylase activity`GO:0005737^cellular_component^cytoplasm
0.000253246	2.97191	0.097	0.01	1	pSC.PGCs	LIN9-like-1	Lin-9 DREAM MuvB core complex component	-
0.000253246	3.7342	0.073	0.003	1	pSC.PGCs	MUS81-like-2	SWIB/MDM2 domain	GO:0003677^molecular_function^DNA binding`GO:0004518^molecular_function^nuclease activity
0.000253246	8.12395	0.063	0	1	pSC.PGCs	ZGLP1-like-1	GATA zinc finger	GO:0008270^molecular_function^zinc ion binding`GO:0043565^molecular_function^sequence-specific DNA binding`GO:0006355^biological_process^regulation of transcription, DNA-templated
0.000263588	1.28013	0.123	0.043	1	pSC.PGCs	TPR-like-1	negative regulation of RNA export from nucleus	GO:0006606^biological_process^protein import into nucleus
0.000292137	1.56015	0.091	0.027	1	pSC.PGCs	AQR-like-1	Intron-binding protein aquarius	GO:0004386^molecular_function^helicase activity`GO:0003677^molecular_function^DNA binding`GO:0005524^molecular_function^ATP binding`GO:0016787^molecular_function^hydrolase activity
0.000294688	2.17933	0.11	0.017	1	pSC.PGCs	MGMT-like-1	methylated-DNA-[protein]-cysteine S-methyltransferase activity	GO:0003824^molecular_function^catalytic activity`GO:0006281^biological_process^DNA repair
0.00030856	1.97331	0.092	0.022	1	pSC.PGCs	SLX4-like-1	positive regulation of t-circle formation	GO:0005515^molecular_function^protein binding`GO:0006260^biological_process^DNA replication`GO:0006281^biological_process^DNA repair`GO:0005634^cellular_component^nucleus`GO:0033557^cellular_component^Slx1-Slx4 complex
0.000318147	1.29003	0.318	0.132	1	pSC.PGCs	CHD5-like-1	H3K27me3 modified histone binding	GO:0003677^molecular_function^DNA binding`GO:0005524^molecular_function^ATP binding`GO:0016787^molecular_function^hydrolase activity`GO:0016575^biological_process^histone deacetylation`GO:0070823^cellular_component^HDA1 complex,GO:0005524^molecular_function^ATP binding`GO:0016575^biological_process^histone deacetylation`GO:0070823^cellular_component^HDA1 complex
0.000329372	3.00972	0.17	0.015	1	pSC.PGCs	HELLS-like-1	pericentric heterochromatin assembly	GO:0003677^molecular_function^DNA binding`GO:0005524^molecular_function^ATP binding`GO:0016787^molecular_function^hydrolase activity`GO:0016575^biological_process^histone deacetylation`GO:0070823^cellular_component^HDA1 complex
0.000338737	2.02667	0.12	0.025	1	pSC.PGCs	RAD50-like-1	DNA repair protein	-
0.000356616	1.48282	0.302	0.115	1	pSC.PGCs	DEK-like-1	regulation of double-strand break repair via nonhomologous end joining	-
0.000372164	1.45101	0.077	0.022	1	pSC.PGCs	TCF25-like-1	negative regulation of transcription by RNA polymerase II	-
0.000420382	0.440117	0.064	0.033	1	pSC.PGCs	Hl1-like	N-box binding	GO:0046983^molecular_function^protein dimerization activity
0.000427456	2.02178	0.078	0.015	1	pSC.PGCs	PIHD1-like-1	PIH1 domain-containing protein	-
0.000432371	1.56152	0.23	0.067	1	pSC.PGCs	PB1-like-1	chromatin remodeling	GO:0005515^molecular_function^protein binding`GO:0003682^molecular_function^chromatin binding,GO:0003682^molecular_function^chromatin binding
0.000434935	1.16311	0.074	0.027	1	pSC.PGCs	HDAC3-like-1	Belongs to the histone deacetylase family. HD Type 1 subfamily	-
0.000444769	1.04127	0.071	0.024	1	pSC.PGCs	NPAS2-like-1	chromatin binding,response to redox state	GO:0046983^molecular_function^protein dimerization activity`GO:0006355^biological_process^regulation of transcription, DNA-templated`GO:0005515^molecular_function^protein binding
0.00044997	0.426134	0.114	0.074	1	pSC.PGCs	NFYA-like-1	DNA-binding transcription factor activity	GO:0003700^molecular_function^DNA-binding transcription factor activity`GO:0006355^biological_process^regulation of transcription, DNA-templated
0.000464741	0.471001	0.818	0.724	1	pSC.PGCs	ATF4	response to manganese-induced endoplasmic reticulum stress	GO:0003700^molecular_function^DNA-binding transcription factor activity`GO:0006355^biological_process^regulation of transcription, DNA-templated`GO:0003677^molecular_function^DNA binding
0.000475294	0.520259	0.187	0.108	1	pSC.PGCs	MBD4-like-1	pyrimidine-specific mismatch base pair DNA N-glycosylase activity,regulation of retrograde dense core granule transport	GO:0003677^molecular_function^DNA binding
0.000505748	0.533024	0.167	0.089	1	pSC.PGCs	MAX-like-1	protein dimerization activity	GO:0046983^molecular_function^protein dimerization activity
0.000515195	1.77799	0.105	0.026	1	pSC.PGCs	UBF1B-like-1	DNA binding	-
0.000546534	1.37756	0.082	0.02	1	pSC.PGCs	ZNF85-like-1	nucleic acid binding	-
0.000577398	1.9115	0.21	0.055	1	pSC.PGCs	ZHANG-like-13	CREB ATF bZIP transcription factor	-
0.000581987	0.97875	0.132	0.046	1	pSC.PGCs	LAP2-like-1	lamin binding	GO:0003677^molecular_function^DNA binding
0.000624673	0.947429	0.146	0.057	1	pSC.PGCs	LC7L3-like-1	Luc7-like protein 3	GO:0003729^molecular_function^mRNA binding`GO:0006376^biological_process^mRNA splice site selection`GO:0005685^cellular_component^U1 snRNP
0.000650411	2.26741	0.062	0.011	1	pSC.PGCs	BDP1-like-1	B double prime 1, subunit of RNA polymerase III transcription initiation factor IIIB	-
0.000691782	1.5766	0.205	0.065	1	pSC.PGCs	RPB11-like-1	DNA-directed RNA polymerase II subunit	GO:0046983^molecular_function^protein dimerization activity`GO:0006351^biological_process^transcription, DNA-templated`GO:0003899^molecular_function^DNA-directed 5'-3' RNA polymerase activity
0.000693224	1.15369	0.139	0.057	1	pSC.PGCs	ENY2-like-1	Involved in mRNA export coupled transcription activation by association with both the TREX-2 and the SAGA complexes. The transcription regulatory histone acetylation (HAT) complex SAGA is a multiprotein complex that activates transcription by remodeling chromatin and mediating histone acetylation and deubiquitination. Within the SAGA complex, participates to a subcomplex that specifically deubiqu…	GO:0003713^molecular_function^transcription coactivator activity`GO:0006406^biological_process^mRNA export from nucleus`GO:0045893^biological_process^positive regulation of transcription, DNA-templated`GO:0000124^cellular_component^SAGA complex`GO:0005643^cellular_component^nuclear pore
0.000724823	1.31953	0.124	0.042	1	pSC.PGCs	SPT6H-like-1	Transcription elongation factor that enhances transcription elongation by RNA polymerase II (RNAPII)	GO:0003677^molecular_function^DNA binding`GO:0003676^molecular_function^nucleic acid binding
0.000725226	1.70444	0.31	0.177	1	pSC.PGCs	H2B3-like-1	Core component of nucleosome. Nucleosomes wrap and compact DNA into chromatin, limiting DNA accessibility to the cellular machineries which require DNA as a template. Histones thereby play a central role in transcription regulation, DNA repair, DNA replication and chromosomal stability. DNA accessibility is regulated via a complex set of post-translational modifications of histones, also called h…	GO:0003677^molecular_function^DNA binding
0.000753943	0.977321	0.081	0.03	1	pSC.PGCs	RPB3-like-1	DNA-directed 5'-3' RNA polymerase activity	GO:0003899^molecular_function^DNA-directed 5'-3' RNA polymerase activity`GO:0006351^biological_process^transcription, DNA-templated`GO:0046983^molecular_function^protein dimerization activity,GO:0003899^molecular_function^DNA-directed 5'-3' RNA polymerase activity`GO:0046983^molecular_function^protein dimerization activity`GO:0006351^biological_process^transcription, DNA-templated
0.000787857	2.95535	0.068	0.007	1	pSC.PGCs	P52K-like-17	-	-
0.000806091	2.18143	0.095	0.022	1	pSC.PGCs	KIF22-like-1	microtubule motor activity	GO:0008017^molecular_function^microtubule binding`GO:0005524^molecular_function^ATP binding`GO:0007018^biological_process^microtubule-based movement
0.000923441	1.38461	0.116	0.041	1	pSC.PGCs	PRS10-like-1	Belongs to the AAA ATPase family	GO:0009378^molecular_function^four-way junction helicase activity`GO:0006281^biological_process^DNA repair`GO:0006310^biological_process^DNA recombination`GO:0005524^molecular_function^ATP binding`GO:0016887^molecular_function^ATP hydrolysis activity
0.000925014	0.446292	0.082	0.039	1	pSC.PGCs	YI31B-like-26	K02A2.6-like,microtubule motor activity,transcription of nearly all RNA polymerase II-dependent genes. Mediator functions as a bridge to convey information from gene-specific regulatory proteins to the basal RNA polymerase II transcription machinery. Mediator is recruited to promoters by direct interactions with regulatory proteins and serves as a scaffold for the assembly of a functional preinit…	GO:0008017^molecular_function^microtubule binding`GO:0005524^molecular_function^ATP binding`GO:0007018^biological_process^microtubule-based movement,GO:0015074^biological_process^DNA integration,GO:0005524^molecular_function^ATP binding`GO:0008017^molecular_function^microtubule binding`GO:0007018^biological_process^microtubule-based movement
0.000925725	0.753083	0.291	0.162	1	pSC.PGCs	PP1RA-like-1	negative regulation of mitotic DNA damage checkpoint	GO:0005634^cellular_component^nucleus
0.000937157	0.874164	0.152	0.064	1	pSC.PGCs	ARNT-like-1	aryl hydrocarbon receptor binding	GO:0006355^biological_process^regulation of transcription, DNA-templated`GO:0005515^molecular_function^protein binding,GO:0046983^molecular_function^protein dimerization activity`GO:0006355^biological_process^regulation of transcription, DNA-templated`GO:0005515^molecular_function^protein binding
1.69382e-58	9.31875	0.783	0.002	4.15798e-54	spermatozoa	DMBX1-like-1	retrotrapezoid nucleus development	GO:0003677^molecular_function^DNA binding
2.43057e-51	3.33003	0.914	0.381	5.96655e-47	spermatozoa	YBOX1-like-1	CRD-mediated mRNA stabilization	GO:0003676^molecular_function^nucleic acid binding
2.12218e-48	4.98082	0.711	0.043	5.20953e-44	spermatozoa	ao155	Domain of unknown function (DUF4496)	-
2.68835e-38	7.21822	0.583	0.006	6.59936e-34	spermatozoa	SOX30-like-1	SRY (sex determining region Y)-box 30	-
1.52514e-36	3.61079	0.656	0.094	3.7439e-32	spermatozoa	RNF11-like-1	Ring finger protein	GO:0046872^molecular_function^metal ion binding
4.97485e-36	5.51193	0.569	0.021	1.22123e-31	spermatozoa	TLC4B-like-4	TLC domain	GO:0016021^cellular_component^integral component of membrane
1.46115e-33	4.13651	0.561	0.048	3.58684e-29	spermatozoa	NV2.5162	-	-
4.97241e-32	3.09228	0.603	0.045	1.22063e-27	spermatozoa	H1D-like-8	to Saccharomyces cerevisiae HHO1 (YPL127C)	GO:0003677^molecular_function^DNA binding`GO:0006334^biological_process^nucleosome assembly`GO:0000786^cellular_component^nucleosome
7.88642e-30	4.68203	0.569	0.096	1.93596e-25	spermatozoa	NUPR1-like-2	-	-
3.3259e-28	8.33633	0.453	0.004	8.16443e-24	spermatozoa	NV2.16089	-	GO:0003677^molecular_function^DNA binding`GO:0006334^biological_process^nucleosome assembly`GO:0000786^cellular_component^nucleosome
3.69143e-27	8.55469	0.431	0.001	9.06172e-23	spermatozoa	ATX2L-like-2	enhancer sequence-specific DNA binding	-
5.51708e-27	2.77218	0.597	0.135	1.35433e-22	spermatozoa	TUB-like-1	receptor localization to non-motile cilium	-
8.40519e-23	8.05104	0.394	0.002	2.06331e-18	spermatozoa	ATX2L-like-3	enhancer sequence-specific DNA binding	-
1.02512e-22	3.15777	0.453	0.07	2.51647e-18	spermatozoa	CCD83-like-1	K02A2.6-like	-
2.90206e-20	2.14169	0.531	0.172	7.12398e-16	spermatozoa	MAF1-like-1	Element of the TORC1 signaling pathway that acts as a mediator of diverse signals and that represses RNA polymerase III transcription. Inhibits the de novo assembly of TFIIIB onto DNA	GO:0016480^biological_process^negative regulation of transcription by RNA polymerase III
2.96997e-20	7.19905	0.358	0.005	7.29068e-16	spermatozoa	CRY1-like-9	negative regulation of glucocorticoid receptor signaling pathway	-
3.66826e-20	5.53772	0.339	0.013	9.00483e-16	spermatozoa	RDM1-like-1	RAD52 motif-containing protein	-
2.19113e-19	1.92452	0.517	0.186	5.3788e-15	spermatozoa	JAZF	zinc finger	-
9.84104e-18	1.97426	0.642	0.292	2.41578e-13	spermatozoa	H2AV-like-1	protein heterodimerization activity	GO:0003677^molecular_function^DNA binding
3.05108e-16	2.96071	0.35	0.036	7.48979e-12	spermatozoa	FoxJ1	Forkhead box	GO:0003700^molecular_function^DNA-binding transcription factor activity`GO:0043565^molecular_function^sequence-specific DNA binding`GO:0006355^biological_process^regulation of transcription, DNA-templated
1.41961e-14	0.86796	0.725	0.451	3.48486e-10	spermatozoa	ZFAN5-like-1	zinc finger	GO:0003677^molecular_function^DNA binding`GO:0008270^molecular_function^zinc ion binding
3.58157e-14	4.87806	0.233	0.013	8.79204e-10	spermatozoa	DPO3-like-1	3'-flap-structured DNA binding	-
8.97464e-13	4.20734	0.261	0.022	2.2031e-08	spermatozoa	HELLS-like-1	pericentric heterochromatin assembly	GO:0003677^molecular_function^DNA binding`GO:0005524^molecular_function^ATP binding`GO:0016787^molecular_function^hydrolase activity`GO:0016575^biological_process^histone deacetylation`GO:0070823^cellular_component^HDA1 complex
1.68449e-12	3.88174	0.239	0.018	4.13508e-08	spermatozoa	GAPR1-like-39	Belongs to the CRISP family	-
2.4515e-12	1.67588	0.442	0.175	6.01795e-08	spermatozoa	FoxO3	initiation of primordial ovarian follicle growth	GO:0003700^molecular_function^DNA-binding transcription factor activity`GO:0043565^molecular_function^sequence-specific DNA binding`GO:0006355^biological_process^regulation of transcription, DNA-templated
2.67584e-12	4.17522	0.2	0.013	6.56864e-08	spermatozoa	DICER-like-1	deoxyribonuclease I activity	GO:0003677^molecular_function^DNA binding`GO:0005524^molecular_function^ATP binding`GO:0016787^molecular_function^hydrolase activity`GO:0005515^molecular_function^protein binding`GO:0004525^molecular_function^ribonuclease III activity`GO:0006396^biological_process^RNA processing,GO:0005515^molecular_function^protein binding`GO:0004525^molecular_function^ribonuclease III activity`GO:0006396^biolog…
1.31649e-11	2.5117	0.375	0.101	3.23172e-07	spermatozoa	EDF1-like-1	positive regulation of DNA binding	-
1.43007e-10	3.62448	0.206	0.031	3.51054e-06	spermatozoa	PDIP2-like-1	Polymerase delta-interacting protein 2	GO:0003677^molecular_function^DNA binding
3.56551e-10	3.01642	0.269	0.046	8.75261e-06	spermatozoa	AGO2-like-1	endoribonuclease activity, cleaving siRNA-paired mRNA	GO:0005515^molecular_function^protein binding`GO:0003676^molecular_function^nucleic acid binding
1.33809e-08	6.09206	0.144	0.003	0.000328475	spermatozoa	MTF1-like-1	response to cadmium ion	-
1.34849e-07	1.50834	0.517	0.279	0.00331027	spermatozoa	B2CL2-like-1	negative regulation of cellular pH reduction	GO:0042981^biological_process^regulation of apoptotic process
2.56465e-07	3.88806	0.089	0.009	0.00629571	spermatozoa	DPOE1-like-1	DNA polymerase epsilon catalytic subunit	GO:0003887^molecular_function^DNA-directed DNA polymerase activity`GO:0008270^molecular_function^zinc ion binding`GO:0006260^biological_process^DNA replication`GO:0005634^cellular_component^nucleus,GO:0000166^molecular_function^nucleotide binding`GO:0003677^molecular_function^DNA binding`GO:0003887^molecular_function^DNA-directed DNA polymerase activity`GO:0008270^molecular_function^zinc ion bind…
3.82502e-07	4.58782	0.161	0.012	0.00938966	spermatozoa	ZKSC5-like-1	-	-
3.94322e-07	0.960647	0.442	0.235	0.00967982	spermatozoa	MLF1-like-1	myeloid progenitor cell differentiation,DDE superfamily endonuclease	-
8.96465e-07	3.97976	0.122	0.007	0.0220064	spermatozoa	PHR-like-2	-	-
8.78296e-06	2.05211	0.161	0.048	0.215604	spermatozoa	SET-like-1	nucleosome assembly	GO:0006334^biological_process^nucleosome assembly`GO:0005634^cellular_component^nucleus
9.34531e-06	2.23469	0.114	0.025	0.229409	spermatozoa	CENPW-like-1	-	-
1.05979e-05	3.43698	0.169	0.022	0.260156	spermatozoa	K1841-like-1	Domain of unknown function (DUF3342)	-
1.06797e-05	2.38188	0.133	0.028	0.262164	spermatozoa	NV2.1481	DDE superfamily endonuclease	-
2.63306e-05	2.63539	0.122	0.023	0.646365	spermatozoa	ZNF85-like-1	nucleic acid binding	-
4.01553e-05	4.72461	0.106	0.006	0.985733	spermatozoa	XERD-like-5	-	-
4.89892e-05	1.73338	0.119	0.014	1	spermatozoa	HSF2-like-1	heat shock factor	GO:0003700^molecular_function^DNA-binding transcription factor activity`GO:0043565^molecular_function^sequence-specific DNA binding`GO:0006355^biological_process^regulation of transcription, DNA-templated
6.06032e-05	1.46117	0.122	0.023	1	spermatozoa	HSF-like-1	heat shock factor	GO:0003700^molecular_function^DNA-binding transcription factor activity`GO:0043565^molecular_function^sequence-specific DNA binding`GO:0006355^biological_process^regulation of transcription, DNA-templated
9.42617e-05	1.27219	0.375	0.253	1	spermatozoa	CHCH2-like-1	regulation of cellular response to hypoxia	-
0.000108953	4.16145	0.111	0.008	1	spermatozoa	YI31B-like-14	K02A2.6-like	GO:0003676^molecular_function^nucleic acid binding`GO:0008270^molecular_function^zinc ion binding`GO:0015074^biological_process^DNA integration
0.000148813	1.71083	0.094	0.025	1	spermatozoa	PRDM9-like-3	recombination hotspot binding	-
0.000172123	2.20572	0.136	0.031	1	spermatozoa	IFT57-like-2	intraciliary transport	-
0.000262449	2.41163	0.144	0.043	1	spermatozoa	BAP18-like-1	chromatin organization	-
0.00037553	1.67445	0.211	0.092	1	spermatozoa	FOXJ3-like-1	forkhead box	GO:0003700^molecular_function^DNA-binding transcription factor activity`GO:0043565^molecular_function^sequence-specific DNA binding`GO:0006355^biological_process^regulation of transcription, DNA-templated
0.000390627	2.33653	0.069	0.01	1	spermatozoa	NV2.18779	helix loop helix domain	GO:0046983^molecular_function^protein dimerization activity
0.000504935	2.38592	0.197	0.032	1	spermatozoa	NFX1-like-1	negative regulation of MHC class II biosynthetic process	GO:0008270^molecular_function^zinc ion binding`GO:0005634^cellular_component^nucleus`GO:0003676^molecular_function^nucleic acid binding
0.000551557	0.506241	0.531	0.389	1	spermatozoa	PCKGC-like-1	phosphoenolpyruvate carboxykinase activity	GO:0004611^molecular_function^phosphoenolpyruvate carboxykinase activity`GO:0006094^biological_process^gluconeogenesis
1.0724e-27	7.86842	0.481	0.002	2.63252e-23	S3	P73-like-2	Belongs to the p53 family	GO:0000976^molecular_function^transcription cis-regulatory region binding
2.88202e-20	4.60252	0.377	0.021	7.07477e-16	S3	RERE	cerebellar Purkinje cell layer maturation	GO:0003682^molecular_function^chromatin binding`GO:0008270^molecular_function^zinc ion binding`GO:0043565^molecular_function^sequence-specific DNA binding`GO:0006355^biological_process^regulation of transcription, DNA-templated
2.82132e-11	0.594064	0.429	0.16	6.92577e-07	S3	H2A-like-2	protein heterodimerization activity,SID1 transmembrane family member	GO:0016021^cellular_component^integral component of membrane,GO:0003677^molecular_function^DNA binding
1.19114e-08	3.97148	0.182	0.011	0.000292401	S3	RFX6-like-2	pancreatic epsilon cell differentiation	GO:0003677^molecular_function^DNA binding`GO:0006355^biological_process^regulation of transcription, DNA-templated
3.42944e-08	1.00118	0.669	0.344	0.000841859	S3	XBP1-like-1	X-box binding protein 1	GO:0003677^molecular_function^DNA binding`GO:0006355^biological_process^regulation of transcription, DNA-templated`GO:0003700^molecular_function^DNA-binding transcription factor activity
1.2412e-07	0.556206	0.234	0.064	0.00304691	S3	INSM1-like-1	adrenal chromaffin cell differentiation	-
1.56669e-07	2.55507	0.247	0.059	0.00384591	S3	CBX2-like-1	methylated histone binding	-
7.62939e-07	1.28055	0.318	0.134	0.0187286	S3	AFF3-like-1	embryonic hindlimb morphogenesis	GO:0005634^cellular_component^nucleus
1.13451e-06	1.19596	0.364	0.145	0.0278499	S3	CRERF-like-1	positive regulation of prolactin signaling pathway	-
1.33929e-06	1.02071	0.273	0.077	0.032877	S3	MEIS1-like-1	-	-
3.04884e-06	4.71544	0.162	0.012	0.0748428	S3	BarH-NK-like	transcription by RNA polymerase II	GO:0003677^molecular_function^DNA binding
1.31166e-05	3.07658	0.143	0.014	0.321986	S3	NV2.4303	-	GO:0016021^cellular_component^integral component of membrane
0.00014202	2.6626	0.097	0.011	1	S3	NV2.23689	-	-
0.000159317	1.2091	0.149	0.045	1	S3	NV2.25070	-	GO:0003677^molecular_function^DNA binding
0.000264014	2.34398	0.065	0.015	1	S3	HM09-like-2	Sequence-specific DNA binding. It is involved in the biological process described with regulation of transcription, DNA-templated	GO:0003677^molecular_function^DNA binding
0.00057323	2.02321	0.117	0.028	1	S3	ARI5B-like-1	adipose tissue development	GO:0003677^molecular_function^DNA binding
0.00062807	0.779011	0.175	0.08	1	S3	HIF1A-like-1	response to hypoxia	GO:0006355^biological_process^regulation of transcription, DNA-templated`GO:0005515^molecular_function^protein binding
0.000956811	0.454984	0.13	0.073	1	S3	TREF1-like-1	DNA binding	-
0.000997725	1.14048	0.214	0.082	1	S3	AT2A3-like-1	calcium-transporting ATPase activity	-
3.47503e-19	4.98694	0.357	0.018	8.53051e-15	neuronal	AshA	-	GO:0046983^molecular_function^protein dimerization activity
2.08597e-09	3.16808	0.262	0.043	5.12064e-05	neuronal	INSM1-like-1	adrenal chromaffin cell differentiation	-
4.03941e-09	5.25447	0.164	0.007	9.91594e-05	neuronal	NGFR	ETS translocation variant	GO:0003700^molecular_function^DNA-binding transcription factor activity`GO:0043565^molecular_function^sequence-specific DNA binding`GO:0006355^biological_process^regulation of transcription, DNA-templated,GO:0003700^molecular_function^DNA-binding transcription factor activity`GO:0006355^biological_process^regulation of transcription, DNA-templated`GO:0005634^cellular_component^nucleus
2.24621e-08	2.48013	0.145	0.029	0.0005514	neuronal	Myc3	DNA-binding transcription factor activity	GO:0046983^molecular_function^protein dimerization activity
3.96183e-08	3.91975	0.152	0.022	0.000972549	neuronal	OTP-like-1	neurohypophysis development	GO:0003677^molecular_function^DNA binding
6.66997e-08	3.0525	0.264	0.052	0.00163734	neuronal	SoxC	SRY (sex determining region Y)-box	-
3.87911e-07	1.42095	0.428	0.217	0.00952244	neuronal	MLF1-like-1	myeloid progenitor cell differentiation,DDE superfamily endonuclease	-
4.59902e-07	5.96877	0.098	0.003	0.0112897	neuronal	PRD12-like-1	positive regulation of histone H3-K9 dimethylation	GO:0005515^molecular_function^protein binding
7.06127e-07	3.47191	0.155	0.017	0.017334	neuronal	Atonal-like	myoblast proliferation	GO:0046983^molecular_function^protein dimerization activity
8.2301e-07	5.03539	0.098	0.004	0.0202033	neuronal	fez	forebrain anterior/posterior pattern specification	-
1.17362e-06	2.4647	0.147	0.032	0.02881	neuronal	ISL1	Insulin gene enhancer protein	GO:0003677^molecular_function^DNA binding`GO:0006355^biological_process^regulation of transcription, DNA-templated,GO:0003677^molecular_function^DNA binding
1.509e-06	2.7399	0.192	0.035	0.0370429	neuronal	MTF2-like-1	chromatin binding	GO:0003677^molecular_function^DNA binding
1.55731e-06	1.48088	0.32	0.126	0.0382288	neuronal	SSBP3-like-1	midbrain-hindbrain boundary initiation	-
3.72929e-06	2.25082	0.216	0.061	0.0915466	neuronal	LMO4B-like-1	spinal cord association neuron differentiation	-
5.49468e-06	2.26886	0.236	0.074	0.134884	neuronal	Sp5	post-anal tail morphogenesis	-
6.04987e-06	4.60111	0.107	0.01	0.148512	neuronal	DMRT-B	DNA-binding transcription factor activity	GO:0043565^molecular_function^sequence-specific DNA binding`GO:0006355^biological_process^regulation of transcription, DNA-templated
1.469e-05	5.20809	0.071	0.004	0.360609	neuronal	TBX5A-like-4	DNA-binding transcription factor activity	GO:0003700^molecular_function^DNA-binding transcription factor activity`GO:0006355^biological_process^regulation of transcription, DNA-templated
3.35863e-05	0.590385	0.872	0.736	0.824476	neuronal	NV2.19104	-	GO:0003677^molecular_function^DNA binding
3.90524e-05	2.436	0.08	0.018	0.958658	neuronal	myc1	V-myc avian myelocytomatosis viral oncogene homolog	GO:0003700^molecular_function^DNA-binding transcription factor activity`GO:0006355^biological_process^regulation of transcription, DNA-templated`GO:0046983^molecular_function^protein dimerization activity
4.14385e-05	1.36557	0.313	0.152	1	neuronal	Klf6-7-like	DNA binding	-
5.30055e-05	1.65736	0.262	0.108	1	neuronal	Noc	G1 to G0 transition involved in cell differentiation	-
7.25385e-05	0.982182	0.222	0.12	1	neuronal	TR1L1-like-1	protein transport	GO:0016021^cellular_component^integral component of membrane
8.23723e-05	1.59394	0.092	0.03	1	neuronal	RFOX3-like-1	regulation of alternative mRNA splicing, via spliceosome	GO:0003676^molecular_function^nucleic acid binding
9.47112e-05	1.4647	0.23	0.097	1	neuronal	Extradenticle-like	DNA-binding transcription factor activity	GO:0003700^molecular_function^DNA-binding transcription factor activity`GO:0005634^cellular_component^nucleus`GO:0003677^molecular_function^DNA binding`GO:0006355^biological_process^regulation of transcription, DNA-templated
0.000109557	1.44318	0.159	0.067	1	neuronal	SoxB1	pineal gland development	GO:0006355^biological_process^regulation of transcription, DNA-templated
0.000114554	0.999177	0.322	0.183	1	neuronal	NUCB2-like-1	positive regulation of testosterone secretion	GO:0005509^molecular_function^calcium ion binding
0.000123448	3.76341	0.081	0.009	1	neuronal	Neurogenin1	Neurogenic differentiation factor	GO:0046983^molecular_function^protein dimerization activity
0.000129095	1.33442	0.113	0.054	1	neuronal	CBX2-like-1	methylated histone binding	-
0.000136427	3.88738	0.109	0.009	1	neuronal	SCRT2-like-1	Transcriptional repressor scratch	-
0.000199952	0.572426	0.23	0.152	1	neuronal	CBX1-like-1	positive regulation of extent of heterochromatin assembly	GO:0005634^cellular_component^nucleus
0.000218313	1.11382	0.224	0.102	1	neuronal	MBD4-like-1	pyrimidine-specific mismatch base pair DNA N-glycosylase activity,regulation of retrograde dense core granule transport	GO:0003677^molecular_function^DNA binding
0.000271197	3.60002	0.109	0.015	1	neuronal	NKx2.2D	negative regulation of epithelial cell proliferation	GO:0003677^molecular_function^DNA binding
0.000281898	0.994464	0.677	0.465	1	neuronal	CHRC1-like-1	Chromatin accessibility complex	-
0.000287448	2.60364	0.155	0.038	1	neuronal	FOXL2	granulosa cell differentiation	GO:0003700^molecular_function^DNA-binding transcription factor activity`GO:0043565^molecular_function^sequence-specific DNA binding`GO:0006355^biological_process^regulation of transcription, DNA-templated
0.000392847	1.96136	0.069	0.026	1	neuronal	Ap2-like	Transcription factor	-
0.00057791	1.97223	0.19	0.045	1	neuronal	ID4-like-2	-	GO:0046983^molecular_function^protein dimerization activity
0.000709274	1.25326	0.335	0.186	1	neuronal	FoxA	hepatocyte nuclear factor	GO:0008134^molecular_function^transcription factor binding`GO:0019904^molecular_function^protein domain specific binding`GO:0003700^molecular_function^DNA-binding transcription factor activity`GO:0043565^molecular_function^sequence-specific DNA binding`GO:0006355^biological_process^regulation of transcription, DNA-templated
5.46615e-18	3.248	0.437	0.057	1.34183e-13	neuron.sensory	INSM1-like-1	adrenal chromaffin cell differentiation	-
5.435e-16	5.00867	0.295	0.012	1.33418e-11	neuron.sensory	PTF1A-like-1	amacrine cell differentiation	GO:0046983^molecular_function^protein dimerization activity
8.6597e-14	2.07496	0.54	0.193	2.12578e-09	neuron.sensory	FoxA	hepatocyte nuclear factor	GO:0008134^molecular_function^transcription factor binding`GO:0019904^molecular_function^protein domain specific binding`GO:0003700^molecular_function^DNA-binding transcription factor activity`GO:0043565^molecular_function^sequence-specific DNA binding`GO:0006355^biological_process^regulation of transcription, DNA-templated
3.02783e-11	6.50714	0.165	0.003	7.43271e-07	neuron.sensory	PRD13-like-1	chromatin binding	-
3.02787e-11	6.97119	0.204	0.003	7.43282e-07	neuron.sensory	PAX2-like-1	DNA binding. It is involved in the biological process described with regulation of transcription, DNA-templated	GO:0003677^molecular_function^DNA binding`GO:0006355^biological_process^regulation of transcription, DNA-templated
9.18638e-10	4.24375	0.185	0.015	2.25507e-05	neuron.sensory	LHX9-like-1	Lim homeobox,Diphthamide synthase	GO:0003677^molecular_function^DNA binding`GO:0006355^biological_process^regulation of transcription, DNA-templated
9.28273e-10	6.19892	0.211	0.014	2.27873e-05	neuron.sensory	TAF1A-like-1	transcription by RNA polymerase I	-
1.44721e-09	2.60912	0.261	0.055	3.55261e-05	neuron.sensory	ID4-like-2	-	GO:0046983^molecular_function^protein dimerization activity
1.97229e-09	1.26326	0.421	0.233	4.84159e-05	neuron.sensory	IRX6-like-1	establishment of animal organ orientation	GO:0003677^molecular_function^DNA binding`GO:0006355^biological_process^regulation of transcription, DNA-templated
5.05766e-09	1.56622	0.634	0.341	0.000124155	neuron.sensory	XBP1-like-1	X-box binding protein 1	GO:0003677^molecular_function^DNA binding`GO:0006355^biological_process^regulation of transcription, DNA-templated`GO:0003700^molecular_function^DNA-binding transcription factor activity
1.31491e-08	2.28269	0.222	0.047	0.000322784	neuron.sensory	MTF2-like-1	chromatin binding	GO:0003677^molecular_function^DNA binding
5.94161e-08	2.84267	0.172	0.028	0.00145855	neuron.sensory	Atonal-like	myoblast proliferation	GO:0046983^molecular_function^protein dimerization activity
1.42717e-07	5.81097	0.11	0.002	0.00350341	neuron.sensory	ZN782-like-3	-	-
8.2301e-07	4.78699	0.105	0.006	0.0202033	neuron.sensory	HoxA-Anthox6	embryonic organ development	GO:0003677^molecular_function^DNA binding
1.39163e-06	4.18664	0.142	0.009	0.0341618	neuron.sensory	RFX6-like-2	pancreatic epsilon cell differentiation	GO:0003677^molecular_function^DNA binding`GO:0006355^biological_process^regulation of transcription, DNA-templated
1.46989e-06	4.1099	0.119	0.007	0.0360829	neuron.sensory	BarH-like1	spleen development	GO:0003677^molecular_function^DNA binding
1.67947e-06	0.737256	0.664	0.482	0.0412275	neuron.sensory	CHRC1-like-1	Chromatin accessibility complex	-
3.11839e-06	3.8972	0.133	0.009	0.0765502	neuron.sensory	VSX2-like-1	retinal bipolar neuron differentiation	GO:0003677^molecular_function^DNA binding
3.45036e-06	3.26695	0.105	0.013	0.0846995	neuron.sensory	AshD	Achaete-scute family bHLH transcription factor	GO:0046983^molecular_function^protein dimerization activity
7.47539e-06	1.89532	0.24	0.069	0.183506	neuron.sensory	SoxC	SRY (sex determining region Y)-box	-
3.18456e-05	1.3878	0.195	0.076	0.781745	neuron.sensory	MEIS1-like-1	-	-
4.73468e-05	2.13055	0.13	0.037	1	neuron.sensory	REPO-REVPOL	Homeodomain	GO:0003677^molecular_function^DNA binding`GO:0006355^biological_process^regulation of transcription, DNA-templated
4.82995e-05	1.76056	0.096	0.028	1	neuron.sensory	SUH-like-1	positive regulation of canonical Wnt signaling pathway involved in cardiac muscle cell fate commitment	GO:0003677^molecular_function^DNA binding`GO:0003700^molecular_function^DNA-binding transcription factor activity`GO:0006355^biological_process^regulation of transcription, DNA-templated`GO:0005634^cellular_component^nucleus`GO:0000978^molecular_function^RNA polymerase II cis-regulatory region sequence-specific DNA binding`GO:0006357^biological_process^regulation of transcription by RNA polymeras…
5.4138e-05	0.529806	0.398	0.272	1	neuron.sensory	PCBP3-like-1	C-rich single-stranded DNA binding	GO:0003723^molecular_function^RNA binding
5.59807e-05	1.47535	0.174	0.076	1	neuron.sensory	meis-like	regulation of cardiac muscle myoblast proliferation	GO:0003677^molecular_function^DNA binding`GO:0006355^biological_process^regulation of transcription, DNA-templated
6.01113e-05	2.4198	0.124	0.02	1	neuron.sensory	NGFR	ETS translocation variant	GO:0003700^molecular_function^DNA-binding transcription factor activity`GO:0043565^molecular_function^sequence-specific DNA binding`GO:0006355^biological_process^regulation of transcription, DNA-templated,GO:0003700^molecular_function^DNA-binding transcription factor activity`GO:0006355^biological_process^regulation of transcription, DNA-templated`GO:0005634^cellular_component^nucleus
6.15868e-05	2.37455	0.137	0.041	1	neuron.sensory	ISL1	Insulin gene enhancer protein	GO:0003677^molecular_function^DNA binding`GO:0006355^biological_process^regulation of transcription, DNA-templated,GO:0003677^molecular_function^DNA binding
6.45773e-05	4.45495	0.071	0.005	1	neuron.sensory	NOT2-like-8	DNA binding	GO:0003677^molecular_function^DNA binding
0.000253246	2.24589	0.08	0.017	1	neuron.sensory	SCRT2-like-1	Transcriptional repressor scratch	-
0.000267271	1.59119	0.279	0.12	1	neuron.sensory	Noc	G1 to G0 transition involved in cell differentiation	-
0.000488535	1.38713	0.124	0.051	1	neuron.sensory	FOXP4-like-1	forkhead box	GO:0003700^molecular_function^DNA-binding transcription factor activity`GO:0043565^molecular_function^sequence-specific DNA binding`GO:0006355^biological_process^regulation of transcription, DNA-templated
0.000821859	1.02914	0.265	0.143	1	neuron.sensory	SSBP3-like-1	midbrain-hindbrain boundary initiation	-
1.81099e-41	4.28836	0.747	0.098	4.44561e-37	gland.mucous	creb-like2	extracellular matrix constituent secretion	GO:0003677^molecular_function^DNA binding`GO:0006355^biological_process^regulation of transcription, DNA-templated`GO:0003700^molecular_function^DNA-binding transcription factor activity
1.32317e-16	0.918029	0.997	0.987	3.24812e-12	gland.mucous	CEBPG-like-1	DNA-binding transcription factor activity	GO:0003700^molecular_function^DNA-binding transcription factor activity`GO:0006355^biological_process^regulation of transcription, DNA-templated
2.85479e-13	5.34186	0.266	0.006	7.00793e-09	gland.mucous	RFX4-like	pancreatic epsilon cell differentiation	GO:0003677^molecular_function^DNA binding`GO:0006355^biological_process^regulation of transcription, DNA-templated
2.86523e-13	1.68054	0.697	0.377	7.03357e-09	gland.mucous	CREB-like	cAMP response element binding	GO:0003677^molecular_function^DNA binding`GO:0006355^biological_process^regulation of transcription, DNA-templated`GO:0003700^molecular_function^DNA-binding transcription factor activity
2.83596e-11	0.701187	0.934	0.788	6.96172e-07	gland.mucous	NDKB-like-2	UTP biosynthetic process	-
2.10867e-10	2.98765	0.283	0.052	5.17637e-06	gland.mucous	ID4-like-2	-	GO:0046983^molecular_function^protein dimerization activity
2.67509e-08	1.02801	0.536	0.267	0.00065668	gland.mucous	PCBP3-like-1	C-rich single-stranded DNA binding	GO:0003723^molecular_function^RNA binding
5.04705e-08	3.06517	0.29	0.049	0.00123895	gland.mucous	PHC1-like-1	polyhomeotic homolog 1	GO:0005515^molecular_function^protein binding
8.80617e-08	1.20337	0.728	0.57	0.00216174	gland.mucous	CENPT-like-1	centromere protein T	-
2.08873e-07	5.27633	0.111	0.002	0.00512742	gland.mucous	Not2-like	Homeodomain	GO:0003677^molecular_function^DNA binding
2.46414e-07	1.0073	0.707	0.545	0.00604897	gland.mucous	Klf3-8-12-like	zinc finger	-
1.16729e-06	1.79754	0.238	0.06	0.0286545	gland.mucous	INSM1-like-1	adrenal chromaffin cell differentiation	-
1.81624e-06	1.96655	0.272	0.07	0.0445851	gland.mucous	PTBP1-like-1	regulation of secretory granule organization	GO:0003676^molecular_function^nucleic acid binding
2.04343e-06	1.74256	0.108	0.014	0.0501621	gland.mucous	myc5	V-myc avian myelocytomatosis viral oncogene homolog	GO:0046983^molecular_function^protein dimerization activity
1.17797e-05	1.02934	0.445	0.192	0.289167	gland.mucous	MAFG-like-7	abducens nerve formation	GO:0003677^molecular_function^DNA binding`GO:0006355^biological_process^regulation of transcription, DNA-templated
2.37644e-05	1.80298	0.197	0.056	0.583369	gland.mucous	CBX2-like-1	methylated histone binding	-
3.00674e-05	1.33961	0.223	0.079	0.738094	gland.mucous	AT2A3-like-1	calcium-transporting ATPase activity	-
6.37657e-05	2.08884	0.158	0.038	1	gland.mucous	CSRN3-like-1	positive regulation of transcription by RNA polymerase II	-
9.25997e-05	0.671495	0.436	0.261	1	gland.mucous	VIGLN-like-1	RNA binding	GO:0003723^molecular_function^RNA binding
0.000161844	0.512291	0.195	0.124	1	gland.mucous	TAF11-like-1	transcription initiation from RNA polymerase II promoter	GO:0006367^biological_process^transcription initiation from RNA polymerase II promoter`GO:0005634^cellular_component^nucleus
0.000253246	7.82682	0.075	0	1	gland.mucous	NOT2-like-4	RNA polymerase II intronic transcription regulatory region sequence-specific DNA binding	GO:0003677^molecular_function^DNA binding
0.000259489	0.460241	0.551	0.386	1	gland.mucous	PCKGC-like-1	phosphoenolpyruvate carboxykinase activity	GO:0004611^molecular_function^phosphoenolpyruvate carboxykinase activity`GO:0006094^biological_process^gluconeogenesis
0.00032374	0.869547	0.218	0.096	1	gland.mucous	Ets	mesenchymal cell apoptotic process	GO:0003700^molecular_function^DNA-binding transcription factor activity`GO:0043565^molecular_function^sequence-specific DNA binding`GO:0006355^biological_process^regulation of transcription, DNA-templated
0.000507015	1.62169	0.154	0.047	1	gland.mucous	MTF2-like-1	chromatin binding	GO:0003677^molecular_function^DNA binding
0.000806091	1.1121	0.088	0.038	1	gland.mucous	MAFG-like-6	lens fiber cell differentiation	GO:0003677^molecular_function^DNA binding`GO:0006355^biological_process^regulation of transcription, DNA-templated
3.88082e-25	6.31902	0.428	0.006	9.52664e-21	neuroglandular	AshC	helix loop helix domain	GO:0046983^molecular_function^protein dimerization activity
6.66714e-12	1.18487	0.595	0.341	1.63665e-07	neuroglandular	XBP1-like-1	X-box binding protein 1	GO:0003677^molecular_function^DNA binding`GO:0006355^biological_process^regulation of transcription, DNA-templated`GO:0003700^molecular_function^DNA-binding transcription factor activity
4.58328e-10	1.79396	0.205	0.047	1.1251e-05	neuroglandular	MTF2-like-1	chromatin binding	GO:0003677^molecular_function^DNA binding
4.44524e-09	1.91031	0.258	0.06	0.000109122	neuroglandular	INSM1-like-1	adrenal chromaffin cell differentiation	-
2.51185e-07	1.60403	0.413	0.192	0.00616609	neuroglandular	NUCB2-like-1	positive regulation of testosterone secretion	GO:0005509^molecular_function^calcium ion binding
3.22682e-07	3.77034	0.126	0.009	0.00792121	neuroglandular	RFX6-like-2	pancreatic epsilon cell differentiation	GO:0003677^molecular_function^DNA binding`GO:0006355^biological_process^regulation of transcription, DNA-templated
9.97223e-07	1.51147	0.322	0.126	0.0244798	neuroglandular	TR1L1-like-1	protein transport	GO:0016021^cellular_component^integral component of membrane
1.04103e-06	1.46439	0.527	0.26	0.0255553	neuroglandular	VIGLN-like-1	RNA binding	GO:0003723^molecular_function^RNA binding
8.28251e-06	5.67157	0.099	0.002	0.203319	neuroglandular	Unc4	Homeodomain	GO:0003677^molecular_function^DNA binding
9.76715e-06	1.40792	0.455	0.194	0.239764	neuroglandular	FoxA	hepatocyte nuclear factor	GO:0008134^molecular_function^transcription factor binding`GO:0019904^molecular_function^protein domain specific binding`GO:0003700^molecular_function^DNA-binding transcription factor activity`GO:0043565^molecular_function^sequence-specific DNA binding`GO:0006355^biological_process^regulation of transcription, DNA-templated
2.30321e-05	1.08983	0.277	0.113	0.565391	neuroglandular	creb-like2	extracellular matrix constituent secretion	GO:0003677^molecular_function^DNA binding`GO:0006355^biological_process^regulation of transcription, DNA-templated`GO:0003700^molecular_function^DNA-binding transcription factor activity
2.6017e-05	6.48016	0.083	0.001	0.638665	neuroglandular	SIX1B-like-1	mesenchymal stem cell proliferation	GO:0003677^molecular_function^DNA binding`GO:0006355^biological_process^regulation of transcription, DNA-templated
3.94813e-05	8.19593	0.138	0.017	0.969186	neuroglandular	DMBT1-like-14	Deleted in malignant brain tumors 1	GO:0005044^molecular_function^scavenger receptor activity`GO:0016020^cellular_component^membrane`GO:0004252^molecular_function^serine-type endopeptidase activity`GO:0006508^biological_process^proteolysis
5.37965e-05	1.31736	0.182	0.07	1	neuroglandular	SoxC	SRY (sex determining region Y)-box	-
0.000117862	1.91471	0.202	0.055	1	neuroglandular	ID4-like-2	-	GO:0046983^molecular_function^protein dimerization activity
0.000143542	6.24117	0.07	0.001	1	neuroglandular	UNC4-like-8	-	GO:0003677^molecular_function^DNA binding`GO:0006355^biological_process^regulation of transcription, DNA-templated
0.000446659	2.80884	0.056	0.007	1	neuroglandular	SoxA	DNA binding	-
5.69464e-15	1.52207	0.571	0.194	1.39792e-10	gland.unchar	FoxA	hepatocyte nuclear factor	GO:0008134^molecular_function^transcription factor binding`GO:0019904^molecular_function^protein domain specific binding`GO:0003700^molecular_function^DNA-binding transcription factor activity`GO:0043565^molecular_function^sequence-specific DNA binding`GO:0006355^biological_process^regulation of transcription, DNA-templated
1.56142e-14	1.45891	0.622	0.261	3.83297e-10	gland.unchar	VIGLN-like-1	RNA binding	GO:0003723^molecular_function^RNA binding
2.1643e-14	0.679286	0.978	0.913	5.31292e-10	gland.unchar	RL7-like-1	ribosomal protein	-
1.37621e-11	1.97543	0.457	0.125	3.37832e-07	gland.unchar	TR1L1-like-1	protein transport	GO:0016021^cellular_component^integral component of membrane
1.89541e-10	2.49604	0.252	0.043	4.65286e-06	gland.unchar	PRS10-like-1	Belongs to the AAA ATPase family	GO:0009378^molecular_function^four-way junction helicase activity`GO:0006281^biological_process^DNA repair`GO:0006310^biological_process^DNA recombination`GO:0005524^molecular_function^ATP binding`GO:0016887^molecular_function^ATP hydrolysis activity
2.84514e-09	1.08302	0.412	0.193	6.98425e-05	gland.unchar	NUCB2-like-1	positive regulation of testosterone secretion	GO:0005509^molecular_function^calcium ion binding
2.33453e-08	5.79267	0.146	0.002	0.000573082	gland.unchar	ZN233-like-1	-	-
2.93189e-07	1.41899	0.331	0.12	0.00719721	gland.unchar	Noc	G1 to G0 transition involved in cell differentiation	-
1.46989e-06	3.83285	0.104	0.005	0.0360829	gland.unchar	NOT2-like-8	DNA binding	GO:0003677^molecular_function^DNA binding
2.40691e-06	2.89642	0.106	0.011	0.0590847	gland.unchar	RFX6-like-2	pancreatic epsilon cell differentiation	GO:0003677^molecular_function^DNA binding`GO:0006355^biological_process^regulation of transcription, DNA-templated
2.57659e-06	2.01386	0.126	0.03	0.0632501	gland.unchar	ARI3C-like-1	positive regulation of transcription by RNA polymerase II	GO:0003677^molecular_function^DNA binding
4.49061e-06	2.48324	0.207	0.054	0.110236	gland.unchar	PHC1-like-1	polyhomeotic homolog 1	GO:0005515^molecular_function^protein binding
6.73717e-06	1.16701	0.204	0.077	0.165384	gland.unchar	MEIS1-like-1	-	-
8.28251e-06	2.02685	0.092	0.014	0.203319	gland.unchar	AshD	Achaete-scute family bHLH transcription factor	GO:0046983^molecular_function^protein dimerization activity
1.11359e-05	3.39679	0.087	0.007	0.273365	gland.unchar	TLL-like	positive regulation of rhodopsin gene expression	GO:0003700^molecular_function^DNA-binding transcription factor activity`GO:0008270^molecular_function^zinc ion binding`GO:0043565^molecular_function^sequence-specific DNA binding`GO:0006355^biological_process^regulation of transcription, DNA-templated
1.77252e-05	1.65275	0.213	0.056	0.435119	gland.unchar	ID4-like-2	-	GO:0046983^molecular_function^protein dimerization activity
6.166e-05	1.93113	0.224	0.074	1	gland.unchar	PTBP1-like-1	regulation of secretory granule organization	GO:0003676^molecular_function^nucleic acid binding
6.37541e-05	0.682685	0.465	0.271	1	gland.unchar	PCBP3-like-1	C-rich single-stranded DNA binding	GO:0003723^molecular_function^RNA binding
6.46071e-05	0.684299	0.543	0.343	1	gland.unchar	XBP1-like-1	X-box binding protein 1	GO:0003677^molecular_function^DNA binding`GO:0006355^biological_process^regulation of transcription, DNA-templated`GO:0003700^molecular_function^DNA-binding transcription factor activity
8.13109e-05	4.0093	0.064	0.004	1	gland.unchar	Not2-like	Homeodomain	GO:0003677^molecular_function^DNA binding
0.000107555	0.685399	0.174	0.071	1	gland.unchar	SoxC	SRY (sex determining region Y)-box	-
0.000199246	0.663643	0.132	0.054	1	gland.unchar	PITX-like-1	-	GO:0003677^molecular_function^DNA binding
0.000663057	1.76889	0.059	0.012	1	gland.unchar	Brachyury	notochord formation	GO:0003700^molecular_function^DNA-binding transcription factor activity`GO:0006355^biological_process^regulation of transcription, DNA-templated
1.9122e-15	1.3401	0.894	0.686	4.69406e-11	pharyngeal.ect	Klf5	factor 5	-
7.16365e-13	0.790809	0.884	0.711	1.75853e-08	pharyngeal.ect	c-jun	cellular response to potassium ion starvation	GO:0003700^molecular_function^DNA-binding transcription factor activity`GO:0006355^biological_process^regulation of transcription, DNA-templated`GO:0003677^molecular_function^DNA binding
1.87986e-11	0.784526	0.967	0.854	4.61467e-07	pharyngeal.ect	FOSX-like-1	bZIP Maf transcription factor	GO:0003677^molecular_function^DNA binding`GO:0006355^biological_process^regulation of transcription, DNA-templated`GO:0003700^molecular_function^DNA-binding transcription factor activity
1.24094e-08	0.829263	0.862	0.712	0.000304626	pharyngeal.ect	NV2.19104	-	GO:0003677^molecular_function^DNA binding
1.17636e-07	1.24611	0.339	0.155	0.00288772	pharyngeal.ect	FoxA	hepatocyte nuclear factor	GO:0008134^molecular_function^transcription factor binding`GO:0019904^molecular_function^protein domain specific binding`GO:0003700^molecular_function^DNA-binding transcription factor activity`GO:0043565^molecular_function^sequence-specific DNA binding`GO:0006355^biological_process^regulation of transcription, DNA-templated
1.55619e-07	0.83757	0.771	0.612	0.00382013	pharyngeal.ect	Egr1-like	positive regulation of glomerular metanephric mesangial cell proliferation	-
2.76638e-07	1.05918	0.857	0.717	0.00679091	pharyngeal.ect	MUTS-like-1	DNA mismatch repair protein	GO:0005524^molecular_function^ATP binding`GO:0030983^molecular_function^mismatched DNA binding`GO:0006298^biological_process^mismatch repair
5.7104e-07	0.810977	0.723	0.534	0.0140179	pharyngeal.ect	ERG	sequence-specific DNA binding	GO:0043565^molecular_function^sequence-specific DNA binding`GO:0003700^molecular_function^DNA-binding transcription factor activity`GO:0006355^biological_process^regulation of transcription, DNA-templated
9.18082e-07	2.4814	0.487	0.17	0.0225371	pharyngeal.ect	H1D-like-9	nucleosome assembly	GO:0003677^molecular_function^DNA binding`GO:0006334^biological_process^nucleosome assembly`GO:0000786^cellular_component^nucleosome
1.12422e-06	0.764459	0.601	0.483	0.0275973	pharyngeal.ect	HSF1-like-1	cellular response to nitroglycerin	GO:0003700^molecular_function^DNA-binding transcription factor activity`GO:0043565^molecular_function^sequence-specific DNA binding`GO:0006355^biological_process^regulation of transcription, DNA-templated`GO:0003677^molecular_function^DNA binding,GO:0003700^molecular_function^DNA-binding transcription factor activity`GO:0043565^molecular_function^sequence-specific DNA binding`GO:0006355^biologica…
1.15952e-05	0.54006	0.82	0.702	0.284639	pharyngeal.ect	CES2-like-2	basic region leucin zipper	GO:0003700^molecular_function^DNA-binding transcription factor activity`GO:0006355^biological_process^regulation of transcription, DNA-templated
2.74139e-05	0.50191	0.776	0.716	0.672955	pharyngeal.ect	ATF4	response to manganese-induced endoplasmic reticulum stress	GO:0003700^molecular_function^DNA-binding transcription factor activity`GO:0006355^biological_process^regulation of transcription, DNA-templated`GO:0003677^molecular_function^DNA binding
2.88452e-05	0.78692	0.611	0.509	0.708093	pharyngeal.ect	GAR2-like-1	RNA recognition motif	GO:0003676^molecular_function^nucleic acid binding
2.9623e-05	1.06592	0.533	0.389	0.727186	pharyngeal.ect	MITF-like-1	canonical Wnt signaling pathway involved in negative regulation of apoptotic process	GO:0046983^molecular_function^protein dimerization activity
4.0907e-05	3.15159	0.087	0.022	1	pharyngeal.ect	DMBX1a	sequence-specific DNA binding	GO:0003677^molecular_function^DNA binding
0.000133903	0.682597	0.318	0.271	1	pharyngeal.ect	B2CL2-like-1	negative regulation of cellular pH reduction	GO:0042981^biological_process^regulation of apoptotic process
0.00021759	3.25086	0.099	0.02	1	pharyngeal.ect	RFX6	pancreatic epsilon cell differentiation	GO:0003677^molecular_function^DNA binding`GO:0006355^biological_process^regulation of transcription, DNA-templated
0.000455994	1.42528	0.3	0.176	1	pharyngeal.ect	Hes2a	protein dimerization activity	GO:0046983^molecular_function^protein dimerization activity`GO:0003677^molecular_function^DNA binding`GO:0006355^biological_process^regulation of transcription, DNA-templated
1.53959e-18	4.09854	0.324	0.028	3.7794e-14	epithelia.ect	SON-like-3	-	-
5.53998e-17	2.95128	0.455	0.113	1.35995e-12	epithelia.ect	DMTA2-like-8	sequence-specific DNA binding	GO:0043565^molecular_function^sequence-specific DNA binding`GO:0006355^biological_process^regulation of transcription, DNA-templated
2.04871e-09	4.29119	0.201	0.013	5.02918e-05	epithelia.ect	T1SD-like-4	-	-
5.05415e-08	3.08288	0.156	0.024	0.00124069	epithelia.ect	PAX6-like-4	regulation of glutamatergic neuron differentiation	GO:0003677^molecular_function^DNA binding`GO:0006355^biological_process^regulation of transcription, DNA-templated
1.3014e-07	4.77443	0.142	0.007	0.00319467	epithelia.ect	GP2-like-45	Scavenger receptor Cys-rich	GO:0005044^molecular_function^scavenger receptor activity`GO:0016020^cellular_component^membrane
1.76416e-07	0.51082	0.961	0.864	0.00433066	epithelia.ect	FOSX-like-1	bZIP Maf transcription factor	GO:0003677^molecular_function^DNA binding`GO:0006355^biological_process^regulation of transcription, DNA-templated`GO:0003700^molecular_function^DNA-binding transcription factor activity
2.99965e-07	1.69226	0.471	0.228	0.00736354	epithelia.ect	elk	purine-rich negative regulatory element binding	GO:0003700^molecular_function^DNA-binding transcription factor activity`GO:0043565^molecular_function^sequence-specific DNA binding`GO:0006355^biological_process^regulation of transcription, DNA-templated
3.64493e-07	0.612145	0.702	0.553	0.00894757	epithelia.ect	ERG	sequence-specific DNA binding	GO:0043565^molecular_function^sequence-specific DNA binding`GO:0003700^molecular_function^DNA-binding transcription factor activity`GO:0006355^biological_process^regulation of transcription, DNA-templated
8.2301e-07	5.1438	0.126	0.006	0.0202033	epithelia.ect	FOXO-like-3	sequence-specific DNA binding	GO:0003700^molecular_function^DNA-binding transcription factor activity`GO:0043565^molecular_function^sequence-specific DNA binding`GO:0006355^biological_process^regulation of transcription, DNA-templated
3.40983e-06	0.6765	0.629	0.486	0.0837046	epithelia.ect	HSF1-like-1	cellular response to nitroglycerin	GO:0003700^molecular_function^DNA-binding transcription factor activity`GO:0043565^molecular_function^sequence-specific DNA binding`GO:0006355^biological_process^regulation of transcription, DNA-templated`GO:0003677^molecular_function^DNA binding,GO:0003700^molecular_function^DNA-binding transcription factor activity`GO:0043565^molecular_function^sequence-specific DNA binding`GO:0006355^biologica…
1.08411e-05	2.49566	0.137	0.041	0.266129	epithelia.ect	OVOL1-like-1	transcription factor Ovo-like	-
1.33467e-05	1.78738	0.188	0.066	0.327634	epithelia.ect	DJC21-like-1	zinc ion binding	-
2.32415e-05	2.31694	0.121	0.041	0.570532	epithelia.ect	BLM-like-1	forked DNA-dependent helicase activity	GO:0003677^molecular_function^DNA binding`GO:0005524^molecular_function^ATP binding`GO:0016787^molecular_function^hydrolase activity`GO:0003676^molecular_function^nucleic acid binding`GO:0043138^molecular_function^3'-5' DNA helicase activity`GO:0006260^biological_process^DNA replication`GO:0006281^biological_process^DNA repair
2.36128e-05	1.73912	0.384	0.185	0.579647	epithelia.ect	CEBPG-like-2	granuloma formation	GO:0003700^molecular_function^DNA-binding transcription factor activity`GO:0006355^biological_process^regulation of transcription, DNA-templated
9.92304e-05	1.67316	0.175	0.076	1	epithelia.ect	ROAA-like-2	epithelial to mesenchymal transition	GO:0003676^molecular_function^nucleic acid binding
0.00011528	0.833095	0.373	0.234	1	epithelia.ect	LITAF-like-1	lipopolysaccharide-induced transcription factor regulating tumor necrosis factor alpha	-
0.000156809	2.25985	0.165	0.043	1	epithelia.ect	SPDEF-like-1	sequence-specific DNA binding	GO:0003700^molecular_function^DNA-binding transcription factor activity`GO:0043565^molecular_function^sequence-specific DNA binding`GO:0006355^biological_process^regulation of transcription, DNA-templated
0.000255811	2.32286	0.089	0.021	1	epithelia.ect	MAFG-like-1	lens fiber cell differentiation	GO:0003677^molecular_function^DNA binding`GO:0006355^biological_process^regulation of transcription, DNA-templated
0.000319257	0.424873	0.493	0.41	1	epithelia.ect	MITF-like-1	canonical Wnt signaling pathway involved in negative regulation of apoptotic process	GO:0046983^molecular_function^protein dimerization activity
0.000471555	3.11783	0.126	0.02	1	epithelia.ect	IFIH1-like-1	Interferon induced with helicase C domain 1	GO:0003677^molecular_function^DNA binding`GO:0005524^molecular_function^ATP binding`GO:0016787^molecular_function^hydrolase activity`GO:0003676^molecular_function^nucleic acid binding
0.00072445	1.03627	0.109	0.053	1	epithelia.ect	SoxB.2	DNA binding	-
2.78218e-70	7.3806	0.947	0.032	6.82969e-66	retractor muscle	Myophilin-like	actin binding	GO:0005515^molecular_function^protein binding
7.8742e-36	4.90157	0.61	0.031	1.93296e-31	retractor muscle	JPH1-like-1	regulation of ryanodine-sensitive calcium-release channel activity	-
2.73378e-19	2.95252	0.394	0.054	6.71087e-15	retractor muscle	DTNB-like-1	zinc ion binding	GO:0008270^molecular_function^zinc ion binding
5.32206e-19	2.39196	0.437	0.069	1.30646e-14	retractor muscle	GATA	regulation of cell proliferation involved in mesonephros development	GO:0008270^molecular_function^zinc ion binding`GO:0043565^molecular_function^sequence-specific DNA binding`GO:0006355^biological_process^regulation of transcription, DNA-templated
2.19674e-17	7.23772	0.309	0.003	5.39256e-13	retractor muscle	Nem64	branchiomeric skeletal muscle development	GO:0046983^molecular_function^protein dimerization activity
4.18141e-16	0.875398	0.968	0.787	1.02645e-11	retractor muscle	NDKB-like-2	UTP biosynthetic process	-
8.31714e-14	4.8693	0.322	0.019	2.04169e-09	retractor muscle	ZN75D-like-1	-	-
1.17716e-11	1.77102	0.277	0.064	2.88969e-07	retractor muscle	COUP	radial pattern formation	GO:0003700^molecular_function^DNA-binding transcription factor activity`GO:0008270^molecular_function^zinc ion binding`GO:0043565^molecular_function^sequence-specific DNA binding`GO:0006355^biological_process^regulation of transcription, DNA-templated
3.81887e-11	1.22178	0.455	0.16	9.37455e-07	retractor muscle	SOX9-like-1	renal vesicle induction	-
4.2141e-11	3.98003	0.214	0.012	1.03448e-06	retractor muscle	HNRPL-like-4	mRNA CDS binding	GO:0003676^molecular_function^nucleic acid binding
4.72083e-11	0.724497	0.876	0.644	1.15887e-06	retractor muscle	Egr1-like	positive regulation of glomerular metanephric mesangial cell proliferation	-
2.97836e-08	3.46052	0.186	0.013	0.000731129	retractor muscle	XPF-like-1	regulation of double-stranded telomeric DNA binding	GO:0003677^molecular_function^DNA binding`GO:0004518^molecular_function^nuclease activity
5.70906e-08	0.719373	0.896	0.63	0.00140146	retractor muscle	IF4A2-like-1	negative regulation of RNA-directed 5'-3' RNA polymerase activity	GO:0003676^molecular_function^nucleic acid binding`GO:0005524^molecular_function^ATP binding`GO:0003677^molecular_function^DNA binding`GO:0016787^molecular_function^hydrolase activity
6.70674e-08	0.673585	0.908	0.731	0.00164637	retractor muscle	Klf5	factor 5	-
1.07867e-07	0.409924	0.73	0.499	0.00264793	retractor muscle	PCKGM-like-1	phosphoenolpyruvate carboxykinase activity	GO:0004611^molecular_function^phosphoenolpyruvate carboxykinase activity`GO:0006094^biological_process^gluconeogenesis
9.4922e-07	0.567275	0.71	0.478	0.0233015	retractor muscle	CHRC1-like-1	Chromatin accessibility complex	-
2.61562e-06	1.01911	0.579	0.265	0.0642082	retractor muscle	PCBP3-like-1	C-rich single-stranded DNA binding	GO:0003723^molecular_function^RNA binding
5.35705e-06	2.62904	0.154	0.024	0.131505	retractor muscle	FoxB	mammillothalamic axonal tract development	GO:0003700^molecular_function^DNA-binding transcription factor activity`GO:0043565^molecular_function^sequence-specific DNA binding`GO:0006355^biological_process^regulation of transcription, DNA-templated
5.51472e-06	2.0193	0.231	0.051	0.135375	retractor muscle	TIAR-like-1	RNA binding	GO:0003676^molecular_function^nucleic acid binding
6.71303e-06	1.58136	0.427	0.199	0.164791	retractor muscle	Hes2a	protein dimerization activity	GO:0046983^molecular_function^protein dimerization activity`GO:0003677^molecular_function^DNA binding`GO:0006355^biological_process^regulation of transcription, DNA-templated
7.47769e-06	3.06027	0.091	0.01	0.183562	retractor muscle	Wnt1	midbrain-hindbrain boundary maturation	GO:0005102^molecular_function^signaling receptor binding`GO:0007275^biological_process^multicellular organism development`GO:0016055^biological_process^Wnt signaling pathway`GO:0005576^cellular_component^extracellular region
8.92958e-06	0.767755	0.251	0.117	0.219203	retractor muscle	AIFM1-like-1	cellular response to aldosterone	GO:0016491^molecular_function^oxidoreductase activity`GO:0055114^biological_process^obsolete oxidation-reduction process`GO:0046983^molecular_function^protein dimerization activity
1.03071e-05	3.03641	0.134	0.014	0.253018	retractor muscle	Sox3	pineal gland development	-
1.20199e-05	1.11248	0.237	0.089	0.295063	retractor muscle	eProtein	bHLH transcription factor binding	GO:0046983^molecular_function^protein dimerization activity
2.5501e-05	0.802619	0.372	0.181	0.625999	retractor muscle	G3BP1-like-1	stress granule assembly	GO:0003676^molecular_function^nucleic acid binding
0.000235943	3.02022	0.081	0.012	1	retractor muscle	Wnt11	Ligand for members of the frizzled family of seven transmembrane receptors	GO:0005102^molecular_function^signaling receptor binding`GO:0007275^biological_process^multicellular organism development`GO:0016055^biological_process^Wnt signaling pathway`GO:0005576^cellular_component^extracellular region
0.000446659	6.48822	0.055	0	1	retractor muscle	Nem24	branchiomeric skeletal muscle development	GO:0046983^molecular_function^protein dimerization activity
0.000446659	4.57917	0.056	0.002	1	retractor muscle	MSX2-like-4	Sequence-specific DNA binding. It is involved in the biological process described with regulation of transcription, DNA-templated	GO:0003677^molecular_function^DNA binding
0.000596232	2.22088	0.055	0.009	1	retractor muscle	ZNF91-like-7	nucleic acid binding	-
0.000837434	1.8849	0.081	0.016	1	retractor muscle	Homeobrain	Sequence-specific DNA binding. It is involved in the biological process described with regulation of transcription, DNA-templated	GO:0003677^molecular_function^DNA binding
0.000934317	0.502427	0.159	0.071	1	retractor muscle	CSRN2-like-1	Cysteine/serine-rich nuclear protein N-terminus	-
0.000981517	0.719574	0.277	0.137	1	retractor muscle	GCY8E-like-1	Myotrophin,Belongs to the adenylyl cyclase class-4 guanylyl cyclase family	GO:0020037^molecular_function^heme binding`GO:0004383^molecular_function^guanylate cyclase activity`GO:0006182^biological_process^cGMP biosynthetic process`GO:0009190^biological_process^cyclic nucleotide biosynthetic process`GO:0035556^biological_process^intracellular signal transduction,GO:0005515^molecular_function^protein binding
4.21297e-35	10.3309	0.585	0.001	1.0342e-30	mesendo.immune	IRF1-2c	positive regulation of interleukin-13 biosynthetic process	GO:0000976^molecular_function^transcription cis-regulatory region binding
3.43137e-30	7.06676	0.516	0.007	8.42332e-26	mesendo.immune	IRF1-2b	interferon regulatory factor 1	GO:0000976^molecular_function^transcription cis-regulatory region binding
2.34821e-28	7.19019	0.497	0.007	5.76439e-24	mesendo.immune	DMBT1-like-6	carbohydrate binding	GO:0005044^molecular_function^scavenger receptor activity`GO:0016020^cellular_component^membrane`GO:0030246^molecular_function^carbohydrate binding
1.04009e-17	1.23998	1	0.987	2.55322e-13	mesendo.immune	CEBPG-like-1	DNA-binding transcription factor activity	GO:0003700^molecular_function^DNA-binding transcription factor activity`GO:0006355^biological_process^regulation of transcription, DNA-templated
1.36316e-13	3.00682	0.377	0.072	3.34629e-09	mesendo.immune	CSRN2-like-1	Cysteine/serine-rich nuclear protein N-terminus	-
7.96025e-11	1.20686	0.83	0.73	1.95408e-06	mesendo.immune	CES2-like-2	basic region leucin zipper	GO:0003700^molecular_function^DNA-binding transcription factor activity`GO:0006355^biological_process^regulation of transcription, DNA-templated
1.12206e-09	3.58203	0.233	0.019	2.75444e-05	mesendo.immune	OtxB	anterior/posterior pattern specification	GO:0003677^molecular_function^DNA binding
2.04726e-09	1.91209	0.346	0.102	5.02561e-05	mesendo.immune	SMAD1/5	transforming growth factor beta receptor signaling pathway	GO:0006355^biological_process^regulation of transcription, DNA-templated
5.27228e-09	1.21265	0.648	0.423	0.000129424	mesendo.immune	MITF-like-1	canonical Wnt signaling pathway involved in negative regulation of apoptotic process	GO:0046983^molecular_function^protein dimerization activity
8.98094e-09	3.18403	0.195	0.024	0.000220464	mesendo.immune	TF3B-like-1	obsolete TFIIIB-type transcription factor activity	GO:0017025^molecular_function^TBP-class protein binding
1.39336e-08	6.27599	0.151	0.002	0.000342041	mesendo.immune	RPAC1-like-1	transcription by RNA polymerase I	GO:0003899^molecular_function^DNA-directed 5'-3' RNA polymerase activity`GO:0046983^molecular_function^protein dimerization activity`GO:0006351^biological_process^transcription, DNA-templated
2.89836e-08	1.40842	0.447	0.188	0.00071149	mesendo.immune	RFX3-like-1	Src homology 3 domains,Regulatory factor	GO:0003677^molecular_function^DNA binding`GO:0006355^biological_process^regulation of transcription, DNA-templated`GO:0005634^cellular_component^nucleus,GO:0003677^molecular_function^DNA binding`GO:0006355^biological_process^regulation of transcription, DNA-templated
4.31486e-08	3.53858	0.214	0.018	0.00105921	mesendo.immune	NKx2.2B	homeobox protein	GO:0003677^molecular_function^DNA binding
6.34784e-08	2.36884	0.264	0.065	0.00155827	mesendo.immune	SnailB	negative regulation of cell-cell adhesion by negative regulation of transcription from RNA polymerase II promoter	-
7.43907e-08	3.41072	0.164	0.017	0.00182614	mesendo.immune	ELF1-like-1	sequence-specific DNA binding	GO:0003700^molecular_function^DNA-binding transcription factor activity`GO:0043565^molecular_function^sequence-specific DNA binding`GO:0006355^biological_process^regulation of transcription, DNA-templated
1.10745e-07	3.25711	0.182	0.022	0.00271856	mesendo.immune	Runx	positive regulation of CD8-positive, alpha-beta T cell differentiation	GO:0003677^molecular_function^DNA binding`GO:0003700^molecular_function^DNA-binding transcription factor activity`GO:0006355^biological_process^regulation of transcription, DNA-templated
2.74252e-07	5.26813	0.138	0.004	0.00673234	mesendo.immune	BAGP-like-1	sequence-specific DNA binding	GO:0003677^molecular_function^DNA binding
4.61332e-07	1.72058	0.34	0.092	0.0113248	mesendo.immune	ROAA-like-2	epithelial to mesenchymal transition	GO:0003676^molecular_function^nucleic acid binding
5.44281e-07	2.71625	0.302	0.071	0.013361	mesendo.immune	PEBB-like-1	Core-binding factor	GO:0003713^molecular_function^transcription coactivator activity`GO:0005634^cellular_component^nucleus
1.10833e-06	2.34496	0.164	0.03	0.0272073	mesendo.immune	BCL3-like-2	positive regulation of interleukin-10 biosynthetic process	GO:0005515^molecular_function^protein binding
1.83441e-06	1.47156	0.522	0.301	0.0450312	mesendo.immune	ETS1B-like-1	erythroblast transformation specific domain	GO:0003700^molecular_function^DNA-binding transcription factor activity`GO:0043565^molecular_function^sequence-specific DNA binding`GO:0006355^biological_process^regulation of transcription, DNA-templated
2.33419e-06	3.62147	0.145	0.014	0.0572998	mesendo.immune	HM09-like-2	Sequence-specific DNA binding. It is involved in the biological process described with regulation of transcription, DNA-templated	GO:0003677^molecular_function^DNA binding
3.10998e-06	3.03101	0.119	0.014	0.0763439	mesendo.immune	NV2.4303	-	GO:0016021^cellular_component^integral component of membrane
3.29108e-06	2.17602	0.226	0.051	0.0807893	mesendo.immune	LAP2-like-1	lamin binding	GO:0003677^molecular_function^DNA binding
5.67886e-06	1.39005	0.736	0.549	0.139405	mesendo.immune	Klf3-8-12-like	zinc finger	-
5.79303e-06	2.84403	0.138	0.018	0.142207	mesendo.immune	LMBL3-like-1	lethal(3)malignant brain tumor-like protein	GO:0006355^biological_process^regulation of transcription, DNA-templated`GO:0005634^cellular_component^nucleus`GO:0008270^molecular_function^zinc ion binding`GO:0005515^molecular_function^protein binding
8.42797e-06	2.15879	0.182	0.051	0.20689	mesendo.immune	SMAD6	mothers against decapentaplegic homolog	GO:0006355^biological_process^regulation of transcription, DNA-templated
1.07899e-05	1.83469	0.384	0.178	0.26487	mesendo.immune	FoxO3	initiation of primordial ovarian follicle growth	GO:0003700^molecular_function^DNA-binding transcription factor activity`GO:0043565^molecular_function^sequence-specific DNA binding`GO:0006355^biological_process^regulation of transcription, DNA-templated
1.55813e-05	3.12556	0.151	0.021	0.38249	mesendo.immune	ST18-like-1	zinc ion binding	GO:0008270^molecular_function^zinc ion binding`GO:0006355^biological_process^regulation of transcription, DNA-templated`GO:0005634^cellular_component^nucleus
2.55804e-05	1.40398	0.182	0.054	0.627947	mesendo.immune	BLM-like-1	forked DNA-dependent helicase activity	GO:0003677^molecular_function^DNA binding`GO:0005524^molecular_function^ATP binding`GO:0016787^molecular_function^hydrolase activity`GO:0003676^molecular_function^nucleic acid binding`GO:0043138^molecular_function^3'-5' DNA helicase activity`GO:0006260^biological_process^DNA replication`GO:0006281^biological_process^DNA repair
7.97939e-05	2.12618	0.176	0.058	1	mesendo.immune	ID4-like-2	-	GO:0046983^molecular_function^protein dimerization activity
9.72659e-05	3.91833	0.101	0.008	1	mesendo.immune	IRF2-like-13	positive regulation of interleukin-13 biosynthetic process	GO:0000976^molecular_function^transcription cis-regulatory region binding`GO:0003700^molecular_function^DNA-binding transcription factor activity`GO:0006355^biological_process^regulation of transcription, DNA-templated
0.000102919	1.17846	0.277	0.111	1	mesendo.immune	TRI45-like-13	zinc ion binding,MATH (Meprin-associated Traf homology) domain containing	GO:0008270^molecular_function^zinc ion binding,GO:0046872^molecular_function^metal ion binding`GO:0008270^molecular_function^zinc ion binding
0.000330926	5.00856	0.063	0.002	1	mesendo.immune	SIDT2-like-1	dsRNA-gated channel SID-1	GO:0016021^cellular_component^integral component of membrane
0.000527636	1.62794	0.195	0.064	1	mesendo.immune	SPDEF-like-1	sequence-specific DNA binding	GO:0003700^molecular_function^DNA-binding transcription factor activity`GO:0043565^molecular_function^sequence-specific DNA binding`GO:0006355^biological_process^regulation of transcription, DNA-templated
0.000547496	1.56768	0.151	0.045	1	mesendo.immune	ZN395-like-1	enhancer sequence-specific DNA binding	-
0.000573214	0.507793	0.491	0.356	1	mesendo.immune	ZF-C3H1	Zinc finger protein 36, C3H1 type-like	GO:0046872^molecular_function^metal ion binding
0.000580862	1.71393	0.132	0.051	1	mesendo.immune	USF2-like-1	positive regulation of transcription from RNA polymerase II promoter by glucose	GO:0046983^molecular_function^protein dimerization activity
0.000730956	1.35673	0.239	0.082	1	mesendo.immune	AT2A3-like-1	calcium-transporting ATPase activity	-
1.27843e-25	3.11323	0.596	0.09	3.1383e-21	gastrodermis	MP20-like-1	actin binding	GO:0005515^molecular_function^protein binding
1.00665e-11	3.1172	0.216	0.023	2.47113e-07	gastrodermis	SnailA	negative regulation of cell-cell adhesion by negative regulation of transcription from RNA polymerase II promoter	-
4.39986e-11	3.30181	0.203	0.018	1.08008e-06	gastrodermis	MYPH-like-5	actin binding	GO:0005515^molecular_function^protein binding
1.73531e-10	1.45274	0.645	0.284	4.25984e-06	gastrodermis	ZF-C3H1	Zinc finger protein 36, C3H1 type-like	GO:0046872^molecular_function^metal ion binding
5.43988e-07	2.2474	0.147	0.024	0.0133538	gastrodermis	MoxC	homeobox	GO:0003677^molecular_function^DNA binding
6.55997e-06	3.49706	0.113	0.009	0.161034	gastrodermis	Paraxis	helix loop helix domain	GO:0046983^molecular_function^protein dimerization activity
6.91086e-06	1.10108	0.094	0.034	0.169648	gastrodermis	NV2.25070	-	GO:0003677^molecular_function^DNA binding
1.24377e-05	3.306	0.092	0.008	0.305321	gastrodermis	Lbx	regulation of transcription from RNA polymerase II promoter involved in spinal cord association neuron specification	GO:0003677^molecular_function^DNA binding
1.469e-05	4.31371	0.095	0.004	0.360609	gastrodermis	TCF21-like-9	helix loop helix domain	GO:0046983^molecular_function^protein dimerization activity
1.47488e-05	1.83927	0.11	0.018	0.362053	gastrodermis	Six1-2	mesenchymal stem cell proliferation	GO:0003677^molecular_function^DNA binding`GO:0006355^biological_process^regulation of transcription, DNA-templated
2.53538e-05	2.76975	0.122	0.016	0.622385	gastrodermis	Six4-5	myotome development	GO:0003677^molecular_function^DNA binding`GO:0006355^biological_process^regulation of transcription, DNA-templated
3.82284e-05	3.05774	0.161	0.018	0.93843	gastrodermis	Twist	Twist family bHLH transcription factor	GO:0046983^molecular_function^protein dimerization activity
5.62411e-05	0.462143	0.884	0.769	1	gastrodermis	NDKB-like-2	UTP biosynthetic process	-
6.3366e-05	0.54935	0.186	0.105	1	gastrodermis	AIFM1-like-1	cellular response to aldosterone	GO:0016491^molecular_function^oxidoreductase activity`GO:0055114^biological_process^obsolete oxidation-reduction process`GO:0046983^molecular_function^protein dimerization activity
7.5407e-05	2.27754	0.154	0.033	1	gastrodermis	DMRT-F	and mab-3 related transcription factor	GO:0043565^molecular_function^sequence-specific DNA binding`GO:0006355^biological_process^regulation of transcription, DNA-templated
8.03006e-05	0.921286	0.238	0.107	1	gastrodermis	HLF-like-5	-	GO:0003700^molecular_function^DNA-binding transcription factor activity`GO:0006355^biological_process^regulation of transcription, DNA-templated
8.99458e-05	0.510946	0.117	0.071	1	gastrodermis	HIF1A-like-1	response to hypoxia	GO:0006355^biological_process^regulation of transcription, DNA-templated`GO:0005515^molecular_function^protein binding
0.00011702	1.1056	0.483	0.237	1	gastrodermis	KLF2-like-1	-	-
0.000120116	2.42835	0.068	0.013	1	gastrodermis	P52K-like-16	52 kDa repressor of the inhibitor of the protein kinase-like	-
0.000446659	3.83914	0.087	0.008	1	gastrodermis	Tbx15-like	T-box transcription factor	GO:0003700^molecular_function^DNA-binding transcription factor activity`GO:0006355^biological_process^regulation of transcription, DNA-templated
0.000446659	3.64391	0.078	0.007	1	gastrodermis	VAX-EMX-like	RNA polymerase II intronic transcription regulatory region sequence-specific DNA binding	GO:0003677^molecular_function^DNA binding
0.00046741	0.993515	0.165	0.067	1	gastrodermis	NR2C2	steroid hormone receptor activity	GO:0003700^molecular_function^DNA-binding transcription factor activity`GO:0008270^molecular_function^zinc ion binding`GO:0043565^molecular_function^sequence-specific DNA binding`GO:0006355^biological_process^regulation of transcription, DNA-templated
0.00051207	2.97938	0.107	0.014	1	gastrodermis	BarH-like3	Homeodomain	GO:0003677^molecular_function^DNA binding
0.000522182	0.98292	0.101	0.033	1	gastrodermis	HoxB-Anthox6a	glossopharyngeal nerve morphogenesis	GO:0003677^molecular_function^DNA binding
0.000619771	3.88588	0.055	0.003	1	gastrodermis	Tbx1-10.1	mesenchymal cell apoptotic process	GO:0003700^molecular_function^DNA-binding transcription factor activity`GO:0006355^biological_process^regulation of transcription, DNA-templated
0.000778201	3.51936	0.085	0.009	1	gastrodermis	FOXL1-like-1	visceral mesoderm-endoderm interaction involved in midgut development	GO:0003700^molecular_function^DNA-binding transcription factor activity`GO:0043565^molecular_function^sequence-specific DNA binding`GO:0006355^biological_process^regulation of transcription, DNA-templated
1.41139e-26	2.35582	0.733	0.187	3.46468e-22	non-muscle.mesendoderm2	MP20-like-1	actin binding	GO:0005515^molecular_function^protein binding
1.12097e-16	2.94635	0.47	0.077	2.75175e-12	non-muscle.mesendoderm2	GATA	regulation of cell proliferation involved in mesonephros development	GO:0008270^molecular_function^zinc ion binding`GO:0043565^molecular_function^sequence-specific DNA binding`GO:0006355^biological_process^regulation of transcription, DNA-templated
3.87294e-15	1.36105	0.728	0.353	9.5073e-11	non-muscle.mesendoderm2	ZF-C3H1	Zinc finger protein 36, C3H1 type-like	GO:0046872^molecular_function^metal ion binding
3.07922e-13	4.50529	0.304	0.018	7.55888e-09	non-muscle.mesendoderm2	Msx	positive regulation of mesenchymal cell apoptotic process	GO:0003677^molecular_function^DNA binding
2.34747e-12	3.26768	0.341	0.071	5.76258e-08	non-muscle.mesendoderm2	CSRN2-like-1	Cysteine/serine-rich nuclear protein N-terminus	-
4.47259e-11	1.69265	0.369	0.126	1.09793e-06	non-muscle.mesendoderm2	Hes4	Transcription factor	GO:0046983^molecular_function^protein dimerization activity`GO:0003677^molecular_function^DNA binding`GO:0006355^biological_process^regulation of transcription, DNA-templated
4.93081e-09	3.32844	0.171	0.009	0.000121042	non-muscle.mesendoderm2	DMBT1-like-6	carbohydrate binding	GO:0005044^molecular_function^scavenger receptor activity`GO:0016020^cellular_component^membrane`GO:0030246^molecular_function^carbohydrate binding
7.82549e-08	3.21745	0.161	0.023	0.001921	non-muscle.mesendoderm2	P52K-like-16	52 kDa repressor of the inhibitor of the protein kinase-like	-
8.22302e-08	3.51425	0.152	0.013	0.00201859	non-muscle.mesendoderm2	TBX1A-like-1	mesenchymal cell apoptotic process	GO:0003700^molecular_function^DNA-binding transcription factor activity`GO:0006355^biological_process^regulation of transcription, DNA-templated
1.42717e-07	4.6262	0.143	0.007	0.00350341	non-muscle.mesendoderm2	Hand2	positive regulation of transcription from RNA polymerase II promoter involved in norepinephrine biosynthetic process	GO:0046983^molecular_function^protein dimerization activity
6.63749e-07	2.2105	0.267	0.06	0.0162937	non-muscle.mesendoderm2	SnailA	negative regulation of cell-cell adhesion by negative regulation of transcription from RNA polymerase II promoter	-
7.37615e-07	5.77834	0.138	0.003	0.018107	non-muscle.mesendoderm2	TCF24-like-1	helix loop helix domain	GO:0046983^molecular_function^protein dimerization activity
8.42497e-06	3.92337	0.115	0.011	0.206816	non-muscle.mesendoderm2	NKx2.2A	DNA binding	GO:0003677^molecular_function^DNA binding
1.08041e-05	3.87698	0.111	0.009	0.26522	non-muscle.mesendoderm2	TBX20-like-2	embryonic heart tube elongation	GO:0003700^molecular_function^DNA-binding transcription factor activity`GO:0006355^biological_process^regulation of transcription, DNA-templated
4.83433e-05	1.68789	0.138	0.036	1	non-muscle.mesendoderm2	Six4-5	myotome development	GO:0003677^molecular_function^DNA binding`GO:0006355^biological_process^regulation of transcription, DNA-templated
0.000149155	1.94011	0.147	0.045	1	non-muscle.mesendoderm2	MY18A-like-1	positive regulation of opsonization	GO:0005515^molecular_function^protein binding`GO:0016459^cellular_component^myosin complex,GO:0005515^molecular_function^protein binding`GO:0003774^molecular_function^cytoskeletal motor activity`GO:0005524^molecular_function^ATP binding`GO:0016459^cellular_component^myosin complex,GO:0016459^cellular_component^myosin complex
0.000283124	2.57272	0.111	0.024	1	non-muscle.mesendoderm2	DMBX1-like-2	sequence-specific DNA binding	GO:0003677^molecular_function^DNA binding`GO:0006355^biological_process^regulation of transcription, DNA-templated
0.000446659	5.40266	0.06	0.002	1	non-muscle.mesendoderm2	TF26-like-8	K02A2.6-like	GO:0015074^biological_process^DNA integration
0.000706813	2.26114	0.074	0.014	1	non-muscle.mesendoderm2	Six3-6	optic vesicle morphogenesis	GO:0003677^molecular_function^DNA binding`GO:0006355^biological_process^regulation of transcription, DNA-templated
4.86515e-29	7.72415	0.552	0.003	1.1943e-24	cnidocyte	ZNF845	C2H2-type zinc finger	-
1.30464e-17	3.77419	0.418	0.026	3.20264e-13	cnidocyte	BRN3-like-1	POU domain, class 4, transcription factor	GO:0003700^molecular_function^DNA-binding transcription factor activity`GO:0006355^biological_process^regulation of transcription, DNA-templated`GO:0003677^molecular_function^DNA binding
1.02786e-16	4.10972	0.404	0.026	2.52319e-12	cnidocyte	Prdm13	chromatin binding	-
1.33708e-14	2.25268	0.453	0.12	3.28227e-10	cnidocyte	TR1L1-like-1	protein transport	GO:0016021^cellular_component^integral component of membrane
3.02792e-14	1.88177	0.586	0.264	7.43293e-10	cnidocyte	PCBP3-like-1	C-rich single-stranded DNA binding	GO:0003723^molecular_function^RNA binding
9.5783e-14	1.13043	0.355	0.095	2.35128e-09	cnidocyte	NUPR1-like-2	-	-
1.13433e-13	5.22986	0.204	0.005	2.78456e-09	cnidocyte	myc4	V-myc avian myelocytomatosis viral oncogene homolog	GO:0046983^molecular_function^protein dimerization activity
2.22488e-13	3.44311	0.331	0.032	5.46164e-09	cnidocyte	CSRN3-like-1	positive regulation of transcription by RNA polymerase II	-
8.857e-13	5.1915	0.278	0.009	2.17422e-08	cnidocyte	NV2.16524	-	-
7.2219e-12	3.65516	0.205	0.009	1.77283e-07	cnidocyte	CR3L1-like-1	extracellular matrix constituent secretion	GO:0003677^molecular_function^DNA binding`GO:0006355^biological_process^regulation of transcription, DNA-templated`GO:0003700^molecular_function^DNA-binding transcription factor activity
1.6227e-11	8.41163	0.205	0.001	3.9834e-07	cnidocyte	Sox2	DNA binding	-
1.6227e-11	8.04076	0.19	0.001	3.9834e-07	cnidocyte	JUN-like-11	Transcription factor	GO:0003700^molecular_function^DNA-binding transcription factor activity`GO:0006355^biological_process^regulation of transcription, DNA-templated
2.29765e-11	3.54178	0.227	0.014	5.64028e-07	cnidocyte	Prdm6-like	negative regulation of smooth muscle cell differentiation	GO:0005515^molecular_function^protein binding
3.02787e-11	7.97897	0.204	0.001	7.43282e-07	cnidocyte	PAX2A-like-1	DNA binding. It is involved in the biological process described with regulation of transcription, DNA-templated	GO:0003677^molecular_function^DNA binding`GO:0006355^biological_process^regulation of transcription, DNA-templated
5.63429e-11	9.51242	0.217	0	1.3831e-06	cnidocyte	ZN333-like-1	krueppel associated box	GO:0045893^biological_process^positive regulation of transcription, DNA-templated`GO:0005634^cellular_component^nucleus
2.13126e-10	1.95768	0.272	0.052	5.23181e-06	cnidocyte	ID4-like-2	-	GO:0046983^molecular_function^protein dimerization activity
5.89364e-10	1.61728	0.524	0.186	1.44677e-05	cnidocyte	NUCB2-like-1	positive regulation of testosterone secretion	GO:0005509^molecular_function^calcium ion binding
1.20732e-09	8.5285	0.157	0.001	2.96372e-05	cnidocyte	COT2-like-1	radial pattern formation	GO:0003700^molecular_function^DNA-binding transcription factor activity`GO:0008270^molecular_function^zinc ion binding`GO:0043565^molecular_function^sequence-specific DNA binding`GO:0006355^biological_process^regulation of transcription, DNA-templated
1.23584e-09	0.558142	0.421	0.154	3.03374e-05	cnidocyte	H2A-like-2	protein heterodimerization activity,SID1 transmembrane family member	GO:0016021^cellular_component^integral component of membrane,GO:0003677^molecular_function^DNA binding
1.64077e-09	2.4526	0.171	0.019	4.02775e-05	cnidocyte	NKx2.2D	negative regulation of epithelial cell proliferation	GO:0003677^molecular_function^DNA binding
4.39017e-08	7.43826	0.162	0.001	0.0010777	cnidocyte	ATF3-like-1	response to corticosterone	GO:0003700^molecular_function^DNA-binding transcription factor activity`GO:0006355^biological_process^regulation of transcription, DNA-templated`GO:0003677^molecular_function^DNA binding
2.8059e-07	1.90968	0.304	0.065	0.00688793	cnidocyte	SoxC	SRY (sex determining region Y)-box	-
4.59902e-07	6.72427	0.102	0.001	0.0112897	cnidocyte	FINC-like-1	metalloendopeptidase activity	GO:0046556^molecular_function^alpha-L-arabinofuranosidase activity`GO:0046373^biological_process^L-arabinose metabolic process
1.37826e-06	4.17523	0.122	0.004	0.0338334	cnidocyte	NOTO-like-1	-	-
1.67042e-06	2.12818	0.18	0.037	0.0410055	cnidocyte	YI31B-like-26	K02A2.6-like,microtubule motor activity,transcription of nearly all RNA polymerase II-dependent genes. Mediator functions as a bridge to convey information from gene-specific regulatory proteins to the basal RNA polymerase II transcription machinery. Mediator is recruited to promoters by direct interactions with regulatory proteins and serves as a scaffold for the assembly of a functional preinit…	GO:0008017^molecular_function^microtubule binding`GO:0005524^molecular_function^ATP binding`GO:0007018^biological_process^microtubule-based movement,GO:0015074^biological_process^DNA integration,GO:0005524^molecular_function^ATP binding`GO:0008017^molecular_function^microtubule binding`GO:0007018^biological_process^microtubule-based movement
2.13836e-06	1.7355	0.139	0.013	0.0524925	cnidocyte	DMRT-H	and mab-3 related transcription factor	GO:0043565^molecular_function^sequence-specific DNA binding`GO:0006355^biological_process^regulation of transcription, DNA-templated
5.08192e-06	1.96272	0.121	0.018	0.124751	cnidocyte	TLC4B-like-1	TLC domain	GO:0016021^cellular_component^integral component of membrane
6.99242e-06	1.73282	0.388	0.145	0.17165	cnidocyte	ATF2-like-1	positive regulation of transforming growth factor beta2 production	GO:0003700^molecular_function^DNA-binding transcription factor activity`GO:0006355^biological_process^regulation of transcription, DNA-templated
7.05645e-06	0.405196	0.264	0.112	0.173222	cnidocyte	creb-like2	extracellular matrix constituent secretion	GO:0003677^molecular_function^DNA binding`GO:0006355^biological_process^regulation of transcription, DNA-templated`GO:0003700^molecular_function^DNA-binding transcription factor activity
1.20571e-05	1.88582	0.143	0.037	0.295978	cnidocyte	Myc3	DNA-binding transcription factor activity	GO:0046983^molecular_function^protein dimerization activity
1.43452e-05	1.37787	0.157	0.047	0.352146	cnidocyte	DDX27-like-1	Belongs to the DEAD box helicase family	GO:0003676^molecular_function^nucleic acid binding`GO:0005524^molecular_function^ATP binding`GO:0003677^molecular_function^DNA binding`GO:0016787^molecular_function^hydrolase activity
1.45577e-05	1.51336	0.149	0.027	0.357363	cnidocyte	ARI3C-like-1	positive regulation of transcription by RNA polymerase II	GO:0003677^molecular_function^DNA binding
1.69658e-05	2.21268	0.118	0.022	0.416477	cnidocyte	CLPF-like-1	Hemimethylated DNA-binding protein YccV like	GO:0003677^molecular_function^DNA binding
1.69658e-05	1.38813	0.095	0.021	0.416477	cnidocyte	EYS-like-2	DNA binding	-
2.6017e-05	2.78471	0.081	0.008	0.638665	cnidocyte	alr-like	Homeobox protein prophet of	GO:0003677^molecular_function^DNA binding
3.2058e-05	1.57626	0.109	0.027	0.786959	cnidocyte	PURG-like-1	purine-rich negative regulatory element binding	GO:0000977^molecular_function^RNA polymerase II transcription regulatory region sequence-specific DNA binding`GO:0032422^molecular_function^purine-rich negative regulatory element binding
5.95833e-05	0.940462	0.182	0.065	1	cnidocyte	KDM1A-like-1	telomeric repeat-containing RNA binding	GO:0005515^molecular_function^protein binding`GO:0071949^molecular_function^FAD binding`GO:0016491^molecular_function^oxidoreductase activity`GO:0055114^biological_process^obsolete oxidation-reduction process
7.41901e-05	0.55579	0.182	0.083	1	cnidocyte	ZFAN3-like-2	zinc ion binding	GO:0003677^molecular_function^DNA binding`GO:0008270^molecular_function^zinc ion binding
9.24018e-05	2.83128	0.195	0.045	1	cnidocyte	FOXL2	granulosa cell differentiation	GO:0003700^molecular_function^DNA-binding transcription factor activity`GO:0043565^molecular_function^sequence-specific DNA binding`GO:0006355^biological_process^regulation of transcription, DNA-templated
0.000143542	5.02328	0.067	0.001	1	cnidocyte	COT2-like-2	radial pattern formation	GO:0003700^molecular_function^DNA-binding transcription factor activity`GO:0008270^molecular_function^zinc ion binding`GO:0043565^molecular_function^sequence-specific DNA binding`GO:0006355^biological_process^regulation of transcription, DNA-templated
0.000152047	2.89529	0.087	0.005	1	cnidocyte	NR2E3-like-6	positive regulation of rhodopsin gene expression	GO:0003700^molecular_function^DNA-binding transcription factor activity`GO:0008270^molecular_function^zinc ion binding`GO:0043565^molecular_function^sequence-specific DNA binding`GO:0006355^biological_process^regulation of transcription, DNA-templated
0.000168763	0.837444	0.23	0.071	1	cnidocyte	LMO4B-like-1	spinal cord association neuron differentiation	-
0.000200591	2.68065	0.05	0.006	1	cnidocyte	Hox3-like	sequence-specific DNA binding	GO:0003677^molecular_function^DNA binding
0.000217907	1.45202	0.109	0.025	1	cnidocyte	ONEC3-like-1	mRNA processing	GO:0003677^molecular_function^DNA binding
0.000256144	1.82562	0.124	0.033	1	cnidocyte	RFOX3-like-1	regulation of alternative mRNA splicing, via spliceosome	GO:0003676^molecular_function^nucleic acid binding
0.000267402	0.819443	0.083	0.038	1	cnidocyte	LYAR-like-1	erythrocyte development	-
0.000409208	1.4491	0.194	0.046	1	cnidocyte	MTF2-like-1	chromatin binding	GO:0003677^molecular_function^DNA binding
0.000446659	4.71027	0.061	0.002	1	cnidocyte	FOXD1-like-1	sequence-specific DNA binding	GO:0003700^molecular_function^DNA-binding transcription factor activity`GO:0043565^molecular_function^sequence-specific DNA binding`GO:0006355^biological_process^regulation of transcription, DNA-templated
0.00052904	0.542564	0.099	0.049	1	cnidocyte	RCOR2-like-1	transcription corepressor activity	-
0.000587167	0.864578	0.155	0.046	1	cnidocyte	AGO2-like-1	endoribonuclease activity, cleaving siRNA-paired mRNA	GO:0005515^molecular_function^protein binding`GO:0003676^molecular_function^nucleic acid binding
0.000675931	1.59885	0.063	0.006	1	cnidocyte	GFI1B-like-1	positive regulation of interleukin-6-mediated signaling pathway	-
0.000746087	1.56321	0.139	0.026	1	cnidocyte	MAJIN-like-16	-	GO:0003677^molecular_function^DNA binding
0.000787857	6.07801	0.05	0.001	1	cnidocyte	FOS-like-4	response to corticosterone	GO:0003677^molecular_function^DNA binding`GO:0006355^biological_process^regulation of transcription, DNA-templated`GO:0003700^molecular_function^DNA-binding transcription factor activity
9.71305e-16	6.56961	0.284	0.012	2.38436e-11	mat.cnido	DMRT-H	and mab-3 related transcription factor	GO:0043565^molecular_function^sequence-specific DNA binding`GO:0006355^biological_process^regulation of transcription, DNA-templated
1.62388e-15	6.33488	0.304	0.011	3.9863e-11	mat.cnido	myc5	V-myc avian myelocytomatosis viral oncogene homolog	GO:0046983^molecular_function^protein dimerization activity
4.0112e-15	1.38882	0.987	0.987	9.84668e-11	mat.cnido	CEBPG-like-1	DNA-binding transcription factor activity	GO:0003700^molecular_function^DNA-binding transcription factor activity`GO:0006355^biological_process^regulation of transcription, DNA-templated
2.79694e-14	7.63421	0.253	0.004	6.86592e-10	mat.cnido	GFI1B-like-1	positive regulation of interleukin-6-mediated signaling pathway	-
5.20305e-14	9.71796	0.248	0.002	1.27725e-09	mat.cnido	FOS-like-1	DNA-binding transcription factor activity	GO:0003700^molecular_function^DNA-binding transcription factor activity`GO:0006355^biological_process^regulation of transcription, DNA-templated
3.62235e-13	6.80498	0.228	0.004	8.89215e-09	mat.cnido	fez-like	forebrain anterior/posterior pattern specification	-
4.6216e-12	9.53844	0.21	0.003	1.13451e-07	mat.cnido	NUPR1-like-1	-	-
4.65025e-10	6.59267	0.176	0.004	1.14154e-05	mat.cnido	NR2E3-like-6	positive regulation of rhodopsin gene expression	GO:0003700^molecular_function^DNA-binding transcription factor activity`GO:0008270^molecular_function^zinc ion binding`GO:0043565^molecular_function^sequence-specific DNA binding`GO:0006355^biological_process^regulation of transcription, DNA-templated
1.20733e-09	7.99737	0.159	0.002	2.96376e-05	mat.cnido	myc	-	GO:0046983^molecular_function^protein dimerization activity
1.8337e-08	5.54818	0.136	0.006	0.000450137	mat.cnido	SoxA	DNA binding	-
2.67606e-07	3.48687	0.189	0.039	0.00656918	mat.cnido	YI31B-like-26	K02A2.6-like,microtubule motor activity,transcription of nearly all RNA polymerase II-dependent genes. Mediator functions as a bridge to convey information from gene-specific regulatory proteins to the basal RNA polymerase II transcription machinery. Mediator is recruited to promoters by direct interactions with regulatory proteins and serves as a scaffold for the assembly of a functional preinit…	GO:0008017^molecular_function^microtubule binding`GO:0005524^molecular_function^ATP binding`GO:0007018^biological_process^microtubule-based movement,GO:0015074^biological_process^DNA integration,GO:0005524^molecular_function^ATP binding`GO:0008017^molecular_function^microtubule binding`GO:0007018^biological_process^microtubule-based movement
4.92909e-07	3.43471	0.192	0.036	0.0120999	mat.cnido	BRN3-like-1	POU domain, class 4, transcription factor	GO:0003700^molecular_function^DNA-binding transcription factor activity`GO:0006355^biological_process^regulation of transcription, DNA-templated`GO:0003677^molecular_function^DNA binding
1.22339e-06	3.03717	0.174	0.05	0.0300317	mat.cnido	LAP2-like-1	lamin binding	GO:0003677^molecular_function^DNA binding
1.62099e-06	2.00648	0.174	0.049	0.0397921	mat.cnido	AshA	-	GO:0046983^molecular_function^protein dimerization activity
1.64911e-06	1.89971	0.422	0.254	0.0404823	mat.cnido	NFAT5-like-1	nuclear factor of activated T-cells 5	GO:0003677^molecular_function^DNA binding`GO:0003700^molecular_function^DNA-binding transcription factor activity`GO:0006355^biological_process^regulation of transcription, DNA-templated
2.59899e-05	4.17978	0.148	0.026	0.638	mat.cnido	SP9-like-1	appendage morphogenesis	-
4.60193e-05	6.16293	0.072	0.001	1	mat.cnido	NR2E3-like-5	Ligand-binding domain of nuclear hormone receptor	GO:0003700^molecular_function^DNA-binding transcription factor activity`GO:0008270^molecular_function^zinc ion binding`GO:0043565^molecular_function^sequence-specific DNA binding`GO:0006355^biological_process^regulation of transcription, DNA-templated
7.24659e-05	3.68596	0.097	0.011	1	mat.cnido	KLF13-like-1	C2H2-type zinc finger	-
0.000182222	2.03615	0.263	0.121	1	mat.cnido	APLP1-like-1	Amyloid beta (A4)	-
0.000191413	3.20001	0.174	0.036	1	mat.cnido	Prdm13	chromatin binding	-
0.000434123	1.45642	0.148	0.063	1	mat.cnido	INSM1-like-1	adrenal chromaffin cell differentiation	-

## Sheet: nanos2_suppldata_DEG_pSC.PGC
p_val	avg_log2FC	pct.1	pct.2	p_val_adj	cluster	gene	OG.desc	go.annotation
2.71987e-56	5.04133	0.888	0.097	6.67674e-52	pSC	Klf5	factor 5	-
1.51399e-55	3.7667	0.954	0.244	3.71655e-51	pSC	FOSX-like-1	bZIP Maf transcription factor	GO:0003677^molecular_function^DNA binding`GO:0006355^biological_process^regulation of transcription, DNA-templated`GO:0003700^molecular_function^DNA-binding transcription factor activity
1.97024e-52	3.59486	0.901	0.131	4.83654e-48	pSC	NV2.10942	-	-
4.16762e-51	3.6484	0.938	0.398	1.02307e-46	pSC	ACTC-like-6	ATP binding	-
1.31532e-49	4.0545	0.929	0.373	3.22885e-45	pSC	NV2.6264	-	-
1.52653e-48	4.4187	0.799	0.059	3.74734e-44	pSC	ACTB-like-4	ATP binding	-
1.64466e-48	5.03805	0.761	0.054	4.0373e-44	pSC	ADF9-like-1	actin filament depolymerization	GO:0003779^molecular_function^actin binding
5.16956e-48	7.63287	0.7	0.04	1.26902e-43	pSC	H1D-like-9	nucleosome assembly	GO:0003677^molecular_function^DNA binding`GO:0006334^biological_process^nucleosome assembly`GO:0000786^cellular_component^nucleosome
1.32582e-45	2.79477	0.963	0.369	3.25463e-41	pSC	MUTS-like-1	DNA mismatch repair protein	GO:0005524^molecular_function^ATP binding`GO:0030983^molecular_function^mismatched DNA binding`GO:0006298^biological_process^mismatch repair
2.02095e-44	4.80286	0.768	0.135	4.96103e-40	pSC	NV2.639	homophilic cell adhesion via plasma membrane adhesion molecules	-
1.98997e-42	4.20896	0.746	0.07	4.88498e-38	pSC	NV2.24723	-	-
6.22692e-42	3.91031	0.691	0.084	1.52858e-37	pSC	ERG	sequence-specific DNA binding	GO:0043565^molecular_function^sequence-specific DNA binding`GO:0003700^molecular_function^DNA-binding transcription factor activity`GO:0006355^biological_process^regulation of transcription, DNA-templated
1.09285e-41	4.2992	0.782	0.127	2.68273e-37	pSC	RS19-like-2	ribosomal small subunit assembly	GO:0003735^molecular_function^structural constituent of ribosome`GO:0006412^biological_process^translation`GO:0005840^cellular_component^ribosome
3.92708e-40	2.97912	0.861	0.278	9.64021e-36	pSC	TOB1-like-1	transducer of ERBB2	-
6.58682e-40	3.89992	0.839	0.299	1.61693e-35	pSC	DNJB4-like-2	BAG family molecular chaperone regulator 3	GO:0051087^molecular_function^chaperone binding
1.31675e-35	4.17659	0.64	0.055	3.23235e-31	pSC	Klf3-8-12-like	zinc finger	-
1.2922e-32	4.22329	0.662	0.118	3.1721e-28	pSC	TBB-like-1	structural constituent of cytoskeleton	GO:0003924^molecular_function^GTPase activity
4.11306e-32	1.75222	0.921	0.532	1.00967e-27	pSC	H5-like-2	nucleosome assembly	GO:0003677^molecular_function^DNA binding`GO:0006334^biological_process^nucleosome assembly`GO:0000786^cellular_component^nucleosome
1.86997e-30	4.24727	0.506	0.027	4.5904e-26	pSC	NV2.8830	-	-
4.77627e-30	4.35682	0.59	0.037	1.17248e-25	pSC	SCRY2-like-1	transferase activity	-
6.16365e-30	3.12625	0.66	0.119	1.51305e-25	pSC	Egr1-like	positive regulation of glomerular metanephric mesangial cell proliferation	-
7.04555e-30	5.00896	0.565	0.025	1.72954e-25	pSC	FABG-like-4	Enoyl-(Acyl carrier protein) reductase	GO:0055114^biological_process^obsolete oxidation-reduction process
7.46455e-30	7.23795	0.488	0.006	1.8324e-25	pSC	NV2.5844	-	-
5.71858e-29	2.67704	0.814	0.259	1.4038e-24	pSC	c-jun	cellular response to potassium ion starvation	GO:0003700^molecular_function^DNA-binding transcription factor activity`GO:0006355^biological_process^regulation of transcription, DNA-templated`GO:0003677^molecular_function^DNA binding
1.64513e-28	2.76479	0.735	0.215	4.03845e-24	pSC	TRAD1-like-2	XIAP-associated factor 1-like	-
9.06714e-28	2.83243	0.543	0.103	2.2258e-23	pSC	HSF1-like-1	cellular response to nitroglycerin	GO:0003700^molecular_function^DNA-binding transcription factor activity`GO:0043565^molecular_function^sequence-specific DNA binding`GO:0006355^biological_process^regulation of transcription, DNA-templated`GO:0003677^molecular_function^DNA binding,GO:0003700^molecular_function^DNA-binding transcription factor activity`GO:0043565^molecular_function^sequence-specific DNA binding`GO:0006355^biologica…
1.11065e-27	4.7539	0.525	0.02	2.72643e-23	pSC	GSTM3-like-1	glutathione transferase activity	GO:0005515^molecular_function^protein binding`GO:0006749^biological_process^glutathione metabolic process
4.01503e-27	2.67747	0.751	0.2	9.85609e-23	pSC	CES2-like-2	basic region leucin zipper	GO:0003700^molecular_function^DNA-binding transcription factor activity`GO:0006355^biological_process^regulation of transcription, DNA-templated
5.35844e-27	4.21137	0.561	0.061	1.31539e-22	pSC	Actin6	ATP binding	-
4.99805e-26	4.49238	0.433	0.015	1.22692e-21	pSC	SGS4-like-2	importin-alpha family protein binding	-
5.56284e-21	2.19244	0.775	0.41	1.36557e-16	pSC	ACTP-like-1	actin filament depolymerization	GO:0003779^molecular_function^actin binding
1.94737e-20	4.81969	0.43	0.015	4.7804e-16	pSC	FoxA	hepatocyte nuclear factor	GO:0008134^molecular_function^transcription factor binding`GO:0019904^molecular_function^protein domain specific binding`GO:0003700^molecular_function^DNA-binding transcription factor activity`GO:0043565^molecular_function^sequence-specific DNA binding`GO:0006355^biological_process^regulation of transcription, DNA-templated
2.34983e-20	4.39147	0.388	0.009	5.76835e-16	pSC	PCR7-like-1	PLAC8 family	-
4.60575e-19	4.24981	0.336	0.014	1.13062e-14	pSC	Hes2a	protein dimerization activity	GO:0046983^molecular_function^protein dimerization activity`GO:0003677^molecular_function^DNA binding`GO:0006355^biological_process^regulation of transcription, DNA-templated
7.65231e-19	3.8155	0.426	0.033	1.87849e-14	pSC	NV2.6260	-	-
6.16643e-18	5.71205	0.34	0.008	1.51374e-13	pSC	PAOX-like-4	Spermine oxidase	GO:0016491^molecular_function^oxidoreductase activity`GO:0055114^biological_process^obsolete oxidation-reduction process
2.52002e-17	4.33695	0.331	0.018	6.18616e-13	pSC	SPO15-like-1	-	-
3.12604e-17	5.31213	0.336	0.007	7.67379e-13	pSC	Mex3b	metal ion binding	GO:0003723^molecular_function^RNA binding
4.98166e-17	4.58605	0.338	0.012	1.2229e-12	pSC	SAAR2-like-1	function. Source PGD	-
8.31983e-17	4.39851	0.366	0.012	2.04235e-12	pSC	ELEL-like-2	carbohydrate binding	GO:0030246^molecular_function^carbohydrate binding
1.99074e-16	2.95516	0.305	0.022	4.88686e-12	pSC	HMCN1-like-8	A disintegrin and metalloproteinase with thrombospondin motifs / coreceptor activity involved in Wnt signaling pathway, planar cell polarity pathway	-
2.40011e-16	6.04894	0.278	0.007	5.8918e-12	pSC	NV2.16504	-	-
2.62687e-16	4.46641	0.307	0.012	6.44843e-12	pSC	ZPP-like-6	-	-
5.05339e-16	5.13482	0.252	0.003	1.24051e-11	pSC	NV2.8652	-	GO:0008289^molecular_function^lipid binding`GO:0006869^biological_process^lipid transport`GO:0042157^biological_process^lipoprotein metabolic process`GO:0005576^cellular_component^extracellular region
6.72361e-16	7.73017	0.293	0.009	1.65051e-11	pSC	NV2.101	-	-
1.39988e-15	3.47366	0.324	0.019	3.43642e-11	pSC	NV2.8285	calcium ion binding	-
1.42695e-15	3.26713	0.375	0.078	3.50287e-11	pSC	CROCC-like-1	ciliary basal body organization	-
1.85549e-15	3.92413	0.36	0.057	4.55486e-11	pSC	ASGL1-like-1	asparagine catabolic process via L-aspartate	GO:0016787^molecular_function^hydrolase activity
2.24328e-15	4.73494	0.294	0.008	5.50681e-11	pSC	FoxN1	amacrine cell differentiation	GO:0003700^molecular_function^DNA-binding transcription factor activity`GO:0043565^molecular_function^sequence-specific DNA binding`GO:0006355^biological_process^regulation of transcription, DNA-templated
2.61577e-15	2.89252	0.42	0.086	6.42119e-11	pSC	NV2.16803	-	-
3.94193e-15	3.81482	0.327	0.025	9.67664e-11	pSC	XBP1-like-1	X-box binding protein 1	GO:0003677^molecular_function^DNA binding`GO:0006355^biological_process^regulation of transcription, DNA-templated`GO:0003700^molecular_function^DNA-binding transcription factor activity
1.30276e-14	4.56909	0.285	0.011	3.19801e-10	pSC	NV2.4646	-	GO:0016020^cellular_component^membrane
7.79636e-14	3.29898	0.32	0.047	1.91385e-09	pSC	MMP17-like-1	Belongs to the peptidase M10A family	GO:0004222^molecular_function^metalloendopeptidase activity`GO:0008270^molecular_function^zinc ion binding`GO:0006508^biological_process^proteolysis`GO:0031012^cellular_component^extracellular matrix
3.47355e-13	2.97152	0.225	0.012	8.52688e-09	pSC	NV2.18830	-	-
3.92885e-13	4.17481	0.208	0.013	9.64454e-09	pSC	Hes4	Transcription factor	GO:0046983^molecular_function^protein dimerization activity`GO:0003677^molecular_function^DNA binding`GO:0006355^biological_process^regulation of transcription, DNA-templated
6.09635e-13	5.50071	0.26	0.007	1.49653e-08	pSC	NV2.14266	-	-
7.24568e-13	4.71356	0.278	0.024	1.77867e-08	pSC	NV2.22556	-	-
1.3144e-12	4.31778	0.219	0.009	3.2266e-08	pSC	CD63-like-12	Tetraspanin family	GO:0016021^cellular_component^integral component of membrane
1.60335e-12	4.33469	0.227	0.012	3.93591e-08	pSC	CALM-like-29	calcium ion binding	GO:0005509^molecular_function^calcium ion binding
1.83165e-12	3.64176	0.238	0.024	4.49633e-08	pSC	MYSP-like-18	Gag P30 core shell protein	-
3.5374e-10	2.61493	0.314	0.059	8.6836e-06	pSC	EFHD2-like-1	EF-hand domain-containing protein	GO:0005509^molecular_function^calcium ion binding
1.20287e-09	1.96453	0.598	0.351	2.95281e-05	pSC	HSPB1-like-1	Belongs to the small heat shock protein (HSP20) family	-
3.46989e-09	3.9506	0.219	0.012	8.5179e-05	pSC	NV2.13766	-	-
5.01411e-08	1.02232	0.448	0.237	0.00123086	pSC	Actin2	ATP binding	-
5.83208e-08	2.31308	0.293	0.094	0.00143166	pSC	HLF-like-2	-	GO:0003700^molecular_function^DNA-binding transcription factor activity`GO:0006355^biological_process^regulation of transcription, DNA-templated
1.03159e-07	2.8063	0.252	0.046	0.00253235	pSC	MCPI-like-1	Kazal-type serine protease inhibitor domain	GO:0005515^molecular_function^protein binding
1.2896e-07	2.02621	0.208	0.048	0.0031657	pSC	RIT2-like-1	regulation of Cdc42 protein signal transduction	GO:0005525^molecular_function^GTP binding`GO:0003924^molecular_function^GTPase activity,GO:0003924^molecular_function^GTPase activity`GO:0005525^molecular_function^GTP binding
4.12509e-07	3.30174	0.241	0.038	0.0101263	pSC	NV2.6432	-	-
8.18049e-07	1.93721	0.318	0.11	0.0200815	pSC	Tpm4	Belongs to the tropomyosin family	-
1.88036e-06	1.91348	0.563	0.375	0.0461591	pSC	HSP71-like-1	heat shock-mediated polytene chromosome puffing	GO:0005524^molecular_function^ATP binding`GO:0016887^molecular_function^ATP hydrolysis activity
2.47535e-06	1.44098	0.26	0.112	0.0607649	pSC	NUSAP-like-1	Nucleolar and spindle-associated protein 1	GO:0000226^biological_process^microtubule cytoskeleton organization`GO:0000281^biological_process^mitotic cytokinesis`GO:0040001^biological_process^establishment of mitotic spindle localization`GO:0005819^cellular_component^spindle`GO:0005874^cellular_component^microtubule
1.62923e-05	3.51557	0.23	0.028	0.399943	pSC	KLF2-like-1	-	-
1.7833e-05	1.09601	0.241	0.129	0.437765	pSC	NV2.14027	-	-
1.92561e-05	1.3336	0.567	0.389	0.472698	pSC	NV2.7915	-	-
2.03585e-05	4.36607	0.208	0.022	0.499761	pSC	NCL-like-1	10-hydroxy-9-(phosphonooxy)octadecanoate phosphatase activity	GO:0055085^biological_process^transmembrane transport`GO:0016021^cellular_component^integral component of membrane
2.29412e-05	1.24889	0.291	0.165	0.563161	pSC	PRSR1-like-1	Domain of unknown function (DUF4476)	-
0.00012801	1.45093	0.276	0.094	1	pSC	CCNB3-like-1	regulation of cyclin-dependent protein serine/threonine kinase activity	-
0.000539782	1.26549	0.219	0.129	1	pSC	KN14C-like-1	microtubule motor activity	GO:0008017^molecular_function^microtubule binding`GO:0005524^molecular_function^ATP binding`GO:0007018^biological_process^microtubule-based movement
1.65122e-26	3.89832	0.763	0.064	4.05342e-22	PGCs	H2A-like-3	protein heterodimerization activity	GO:0003677^molecular_function^DNA binding
2.58595e-26	4.63524	0.605	0.02	6.34799e-22	PGCs	PIWL1-like-1	Belongs to the argonaute family	GO:0005515^molecular_function^protein binding`GO:0003676^molecular_function^nucleic acid binding
4.32363e-19	2.56429	0.895	0.181	1.06136e-14	PGCs	CH10-like-1	chaperone cofactor-dependent protein refolding	GO:0005524^molecular_function^ATP binding`GO:0016887^molecular_function^ATP hydrolysis activity`GO:0006457^biological_process^protein folding
8.04422e-19	3.56914	0.526	0.03	1.9747e-14	PGCs	CD151-like-1	cell surface receptor signaling pathway	GO:0016021^cellular_component^integral component of membrane
1.06338e-18	3.5182	0.605	0.058	2.61039e-14	PGCs	HLF-like-5	-	GO:0003700^molecular_function^DNA-binding transcription factor activity`GO:0006355^biological_process^regulation of transcription, DNA-templated
2.21895e-17	10.2058	0.342	0	5.44709e-13	PGCs	BAGP-like-1	sequence-specific DNA binding	GO:0003677^molecular_function^DNA binding
3.10511e-17	5.21186	0.368	0.013	7.62243e-13	PGCs	TITIN-like-15	translation initiation factor activity	GO:0005515^molecular_function^protein binding
4.24681e-16	9.60031	0.316	0	1.04251e-11	PGCs	BOLL-like-4	-	-
1.21878e-15	4.21699	0.368	0.013	2.99186e-11	PGCs	NV2.22810	zinc finger	-
4.21869e-15	3.15983	0.553	0.054	1.0356e-10	PGCs	TTC31-like-1	toxin transport	GO:0005515^molecular_function^protein binding`GO:0003676^molecular_function^nucleic acid binding
4.59968e-14	3.17277	0.395	0.033	1.12913e-09	PGCs	SSF1-like-1	ribosomal large subunit assembly	GO:0019843^molecular_function^rRNA binding`GO:0006364^biological_process^rRNA processing
1.85086e-13	1.64318	0.842	0.242	4.54349e-09	PGCs	H2B3-like-1	Core component of nucleosome. Nucleosomes wrap and compact DNA into chromatin, limiting DNA accessibility to the cellular machineries which require DNA as a template. Histones thereby play a central role in transcription regulation, DNA repair, DNA replication and chromosomal stability. DNA accessibility is regulated via a complex set of post-translational modifications of histones, also called h…	GO:0003677^molecular_function^DNA binding
3.1615e-13	5.50134	0.289	0.002	7.76084e-09	PGCs	BOULE-like-1	translation activator activity	GO:0003676^molecular_function^nucleic acid binding
4.18947e-13	2.58565	0.605	0.073	1.02843e-08	PGCs	HINT1-like-1	HIstidiNe Triad nucleotide-binding protein	-
1.95463e-12	3.84049	0.342	0.022	4.79823e-08	PGCs	Nscl2-like	-	GO:0046983^molecular_function^protein dimerization activity
3.70565e-12	2.81339	0.421	0.056	9.09663e-08	PGCs	MAFG-like-7	abducens nerve formation	GO:0003677^molecular_function^DNA binding`GO:0006355^biological_process^regulation of transcription, DNA-templated
5.49557e-12	2.19474	0.263	0.027	1.34905e-07	PGCs	CA109-like-1	Casein Kinase 2 substrate	-
5.5579e-12	2.59686	0.526	0.096	1.36435e-07	PGCs	MO4L1-like-1	histone H2A acetylation	-
3.05522e-11	3.31139	0.342	0.021	7.49995e-07	PGCs	P53-like-1	Belongs to the p53 family	GO:0000976^molecular_function^transcription cis-regulatory region binding`GO:0051262^biological_process^protein tetramerization
4.65785e-11	4.53111	0.211	0.004	1.14341e-06	PGCs	UBC12-like-5	Ubiquitin-conjugating enzyme E2, catalytic domain homologues	-
6.5121e-11	4.33061	0.263	0.013	1.59859e-06	PGCs	SIAE-like-1	acetylesterase activity	-
1.17247e-10	3.09799	0.368	0.042	2.87818e-06	PGCs	ASNS-like-1	L-asparagine biosynthetic process	GO:0004066^molecular_function^asparagine synthase (glutamine-hydrolyzing) activity`GO:0006529^biological_process^asparagine biosynthetic process
1.3831e-10	2.77535	0.342	0.04	3.39525e-06	PGCs	DPOD3-like-1	nucleotide-excision repair, DNA gap filling	GO:0006260^biological_process^DNA replication`GO:0005634^cellular_component^nucleus`GO:0043625^cellular_component^delta DNA polymerase complex
5.46282e-10	1.87237	0.658	0.139	1.34101e-05	PGCs	PCNA	-	-
5.54629e-10	1.84262	0.895	0.487	1.3615e-05	PGCs	CENPT-like-1	centromere protein T	-
5.98633e-10	3.45483	0.289	0.022	1.46953e-05	PGCs	NV2.22408	-	GO:0005525^molecular_function^GTP binding
7.90809e-10	2.30172	0.395	0.071	1.94128e-05	PGCs	NOLC1-like-1	box C/D snoRNA binding	-
8.32746e-10	2.91433	0.263	0.016	2.04422e-05	PGCs	ISL1	Insulin gene enhancer protein	GO:0003677^molecular_function^DNA binding`GO:0006355^biological_process^regulation of transcription, DNA-templated,GO:0003677^molecular_function^DNA binding
1.18174e-09	2.55828	0.5	0.082	2.90093e-05	PGCs	ERF1-like-1	Eukaryotic peptide chain release factor subunit	-
1.46872e-09	2.05973	0.579	0.108	3.60541e-05	PGCs	HIBN-like-1	DNA replication-dependent nucleosome assembly	GO:0005515^molecular_function^protein binding
2.38779e-09	2.88978	0.342	0.033	5.86154e-05	PGCs	NV2.10891	-	-
3.5369e-09	1.31897	0.737	0.245	8.68239e-05	PGCs	H2A-like-2	protein heterodimerization activity,SID1 transmembrane family member	GO:0016021^cellular_component^integral component of membrane,GO:0003677^molecular_function^DNA binding
8.45113e-09	3.60831	0.421	0.041	0.000207458	PGCs	GA45G-like-1	positive regulation of p38MAPK cascade	-
3.63594e-08	2.84101	0.342	0.043	0.00089255	PGCs	ZN708-like-1	nucleic acid-templated transcription	-
5.20795e-08	3.54923	0.289	0.029	0.00127845	PGCs	NV2.23892	-	-
9.19173e-08	2.43535	0.316	0.049	0.00225639	PGCs	FKBP2-like-2	Peptidyl-prolyl cis-trans isomerase	GO:0003755^molecular_function^peptidyl-prolyl cis-trans isomerase activity
1.15293e-07	1.69086	0.526	0.129	0.00283022	PGCs	NV2.8389	-	-
1.40336e-07	2.50639	0.395	0.068	0.00344496	PGCs	ACEA-like-1	Isocitrate lyase family	GO:0004451^molecular_function^isocitrate lyase activity`GO:0019752^biological_process^carboxylic acid metabolic process
2.28738e-07	2.86195	0.5	0.085	0.00561507	PGCs	RIT2-like-1	regulation of Cdc42 protein signal transduction	GO:0005525^molecular_function^GTP binding`GO:0003924^molecular_function^GTPase activity,GO:0003924^molecular_function^GTPase activity`GO:0005525^molecular_function^GTP binding
2.4542e-07	1.68323	0.211	0.018	0.00602457	PGCs	NV2.20073	-	-
2.72256e-07	2.30751	0.553	0.123	0.00668334	PGCs	EFHD2-like-1	EF-hand domain-containing protein	GO:0005509^molecular_function^calcium ion binding
3.53939e-07	1.35214	0.474	0.121	0.00868849	PGCs	CP3A8-like-1	heme binding	GO:0005506^molecular_function^iron ion binding`GO:0016705^molecular_function^oxidoreductase activity, acting on paired donors, with incorporation or reduction of molecular oxygen`GO:0020037^molecular_function^heme binding`GO:0055114^biological_process^obsolete oxidation-reduction process
1.37863e-06	2.83463	0.421	0.076	0.0338427	PGCs	OPTN-like-1	-	-
2.03919e-06	1.32456	0.368	0.086	0.050058	PGCs	SARAF-like-1	regulation of store-operated calcium entry	GO:2001256^biological_process^regulation of store-operated calcium entry`GO:0030176^cellular_component^integral component of endoplasmic reticulum membrane
3.19027e-06	2.36954	0.342	0.058	0.0783148	PGCs	NV2.7228	-	GO:0005515^molecular_function^protein binding`GO:0042981^biological_process^regulation of apoptotic process
3.3078e-06	1.9356	0.263	0.048	0.0811998	PGCs	IF6-like-1	mature ribosome assembly	GO:0043022^molecular_function^ribosome binding`GO:0042256^biological_process^mature ribosome assembly
3.88648e-06	1.03967	0.974	0.543	0.0954054	PGCs	ACTC-like-6	ATP binding	-
4.22456e-06	2.42894	0.474	0.178	0.103705	PGCs	NV2.22411	-	-
6.58356e-06	3.1982	0.368	0.046	0.161613	PGCs	CD63-like-11	CD53 molecule	GO:0016021^cellular_component^integral component of membrane
1.31089e-05	2.25043	0.474	0.134	0.321796	PGCs	RMR1-like-1	RING-like zinc finger	GO:0046872^molecular_function^metal ion binding
1.64023e-05	2.15657	0.237	0.064	0.402643	PGCs	BAZ1B-like-2	histone kinase activity,DDT domain	-
1.71263e-05	1.48049	0.842	0.507	0.420415	PGCs	ACTP-like-1	actin filament depolymerization	GO:0003779^molecular_function^actin binding
1.95248e-05	2.28906	0.211	0.028	0.479294	PGCs	NV2.23862	-	-
2.54135e-05	1.01946	0.237	0.068	0.62385	PGCs	WDR76-like-1	regulation of DNA damage checkpoint	GO:0005515^molecular_function^protein binding
3.23582e-05	2.46579	0.447	0.138	0.794329	PGCs	CP3A4-like-2	heme binding	GO:0005506^molecular_function^iron ion binding`GO:0016705^molecular_function^oxidoreductase activity, acting on paired donors, with incorporation or reduction of molecular oxygen`GO:0020037^molecular_function^heme binding`GO:0055114^biological_process^obsolete oxidation-reduction process
5.88613e-05	2.3037	0.316	0.091	1	PGCs	YNS9-like-1	Si dkey-24l11.2	GO:0008270^molecular_function^zinc ion binding,GO:0046872^molecular_function^metal ion binding
7.25977e-05	1.2548	0.684	0.35	1	PGCs	CES2-like-2	basic region leucin zipper	GO:0003700^molecular_function^DNA-binding transcription factor activity`GO:0006355^biological_process^regulation of transcription, DNA-templated
7.35053e-05	1.57618	0.289	0.054	1	PGCs	CDA7L-like-1	apoptotic process	-
7.85317e-05	1.11169	0.816	0.595	1	PGCs	RS19-like-1	-	-
8.35275e-05	1.44156	0.289	0.08	1	PGCs	NV2.23824	-	GO:0006355^biological_process^regulation of transcription, DNA-templated`GO:0005634^cellular_component^nucleus
0.00013207	1.92803	0.395	0.113	1	PGCs	NV2.5732	-	-
0.000188961	1.68501	0.211	0.042	1	PGCs	EBP2-like-1	rRNA-processing protein EBP2	-
0.000213313	1.75943	0.263	0.083	1	PGCs	NV2.25049	Lecithin retinol acyltransferase	-
0.000460032	1.13243	0.211	0.045	1	PGCs	RIOX2-like-1	bifunctional lysine-specific demethylase and histidyl-hydroxylase	-
0.000512329	1.23129	0.211	0.052	1	PGCs	DLRB2-like-7	-	-
0.000619655	1.71596	0.211	0.058	1	PGCs	DMTF1-like-4	RNA polymerase II transcription regulator recruiting activity	-
0.000818951	1.99349	0.263	0.076	1	PGCs	ARI1-like-1	In Between Ring fingers	-
1.24632e-44	15.2869	0.905	0	3.05946e-40	primary oocytes	H1D-like-1	nucleosome assembly	GO:0003677^molecular_function^DNA binding`GO:0006334^biological_process^nucleosome assembly`GO:0000786^cellular_component^nucleosome
9.95073e-38	12.6099	0.81	0.001	2.44271e-33	primary oocytes	H3-like-17	protein heterodimerization activity	GO:0003677^molecular_function^DNA binding
2.35207e-37	14.6282	0.762	0	5.77387e-33	primary oocytes	H2B1-like-2	protein heterodimerization activity	GO:0003677^molecular_function^DNA binding
5.6877e-35	14.8879	0.714	0	1.39622e-30	primary oocytes	ELEL-like-5	carbohydrate binding	GO:0030246^molecular_function^carbohydrate binding
7.26091e-34	8.25939	0.857	0.027	1.78241e-29	primary oocytes	ART2-like-17	-	-
1.88991e-33	7.76901	0.762	0.013	4.63935e-29	primary oocytes	USOM7-like-13	-	-
2.0715e-33	7.43834	0.762	0.011	5.08512e-29	primary oocytes	NV2.5699	positive regulation of catalytic activity in other organism involved in symbiotic interaction	-
6.53228e-33	10.1458	0.714	0.004	1.60354e-28	primary oocytes	ART3-like-10	-	-
1.00943e-32	7.84783	0.81	0.022	2.47795e-28	primary oocytes	NV2.12403	-	-
1.31228e-32	14.1962	0.667	0.001	3.22138e-28	primary oocytes	AGRL3-like-8	Galactose binding lectin domain,carbohydrate binding	GO:0030246^molecular_function^carbohydrate binding
6.76457e-31	9.3112	0.714	0.005	1.66057e-26	primary oocytes	NV2.12388	-	-
1.55215e-30	10.9717	0.667	0.003	3.81022e-26	primary oocytes	TAR1-like-2	-	-
2.891e-30	14.3622	0.619	0	7.09682e-26	primary oocytes	NV2.23636	-	-
2.891e-30	12.0821	0.619	0.001	7.09682e-26	primary oocytes	NV2.12401	-	-
1.01338e-28	8.84512	0.667	0.006	2.48764e-24	primary oocytes	NV2.12390	-	-
3.50844e-28	10.5206	0.619	0.002	8.61253e-24	primary oocytes	NV2.19612	-	-
8.50713e-27	7.66686	0.857	0.048	2.08833e-22	primary oocytes	NV2.22987	-	-
1.22568e-25	14.2384	0.524	0	3.00879e-21	primary oocytes	LEG-like-2	Galactose binding lectin domain	GO:0030246^molecular_function^carbohydrate binding
1.22568e-25	12.9581	0.524	0	3.00879e-21	primary oocytes	NV2.8433	-	-
1.22568e-25	12.4365	0.524	0	3.00879e-21	primary oocytes	TBA1-like-9	structural constituent of cytoskeleton	GO:0003924^molecular_function^GTPase activity
1.22568e-25	8.2554	0.524	0.006	3.00879e-21	primary oocytes	NV2.18050	-	-
1.26618e-25	7.01638	0.667	0.039	3.10823e-21	primary oocytes	GP2-like-43	-	-
2.37049e-25	6.95416	0.714	0.029	5.81907e-21	primary oocytes	MALT1-like-6	Caspase domain	-
3.00409e-21	9.53456	0.476	0.003	7.37444e-17	primary oocytes	YRD6-like-111	-	-
4.36939e-21	12.4721	0.429	0	1.0726e-16	primary oocytes	Ptx1	-	-
4.36939e-21	10.2835	0.429	0.001	1.0726e-16	primary oocytes	Nv7	-	-
4.36939e-21	9.73659	0.429	0.001	1.0726e-16	primary oocytes	TDA6-like-6	-	-
4.36939e-21	5.69683	0.429	0.008	1.0726e-16	primary oocytes	RIC1-like-3	-	-
1.85419e-20	6.50548	0.81	0.107	4.55167e-16	primary oocytes	ART2-like-25	-	-
2.07724e-19	6.39923	0.762	0.068	5.0992e-15	primary oocytes	ART2-like-24	-	-
6.0791e-19	6.89763	0.429	0.008	1.4923e-14	primary oocytes	Sox3	pineal gland development	-
7.75656e-19	12.9735	0.381	0	1.90408e-14	primary oocytes	NV2.17387	-	-
7.75656e-19	11.4454	0.381	0.001	1.90408e-14	primary oocytes	H4-like-1	-	-
9.92373e-17	4.79499	0.476	0.035	2.43608e-12	primary oocytes	NV2.19293	-	-
1.14492e-16	7.30378	0.476	0.017	2.81056e-12	primary oocytes	NV2.20073	-	-
1.32479e-16	12.3634	0.333	0.001	3.2521e-12	primary oocytes	NV2.22538	-	-
1.26386e-15	6.46372	0.429	0.015	3.10254e-11	primary oocytes	NV2.24371	complement activation, classical pathway	-
1.34547e-14	5.53731	0.667	0.068	3.30286e-10	primary oocytes	NV2.21694	-	-
2.18282e-14	12.3781	0.286	0	5.35839e-10	primary oocytes	MMP7-like-6	Belongs to the peptidase M10A family	GO:0004222^molecular_function^metalloendopeptidase activity`GO:0008270^molecular_function^zinc ion binding`GO:0006508^biological_process^proteolysis`GO:0031012^cellular_component^extracellular matrix
2.18282e-14	9.08716	0.286	0.001	5.35839e-10	primary oocytes	NV2.24106	-	-
2.18282e-14	9.81871	0.286	0.001	5.35839e-10	primary oocytes	DD3-like-10	-	-
2.18282e-14	9.68519	0.286	0.001	5.35839e-10	primary oocytes	DMRT-E	-	-
2.18282e-14	7.81789	0.286	0.002	5.35839e-10	primary oocytes	VIT1-like-1	nutrient reservoir activity	GO:0005319^molecular_function^lipid transporter activity`GO:0006869^biological_process^lipid transport
2.18282e-14	8.20423	0.286	0.002	5.35839e-10	primary oocytes	NV2.3275	-	-
5.10001e-14	3.33818	0.952	0.201	1.25195e-09	primary oocytes	CCNB-like-1	histone H3-S10 phosphorylation involved in chromosome condensation	-
1.2984e-13	6.22641	0.381	0.014	3.18731e-09	primary oocytes	TAR1-like-25	-	-
3.15578e-13	5.29202	0.524	0.029	7.74682e-09	primary oocytes	TYRDC-like-2	Pyridoxal-dependent decarboxylase conserved domain	GO:0016831^molecular_function^carboxy-lyase activity`GO:0030170^molecular_function^pyridoxal phosphate binding`GO:0019752^biological_process^carboxylic acid metabolic process
4.32343e-13	3.49668	1	0.764	1.06132e-08	primary oocytes	TAR1-like-4	-	-
2.55639e-12	7.40643	0.286	0.007	6.27542e-08	primary oocytes	FAT2-like-1	sequestering of TGFbeta in extracellular matrix	-
3.04048e-12	4.68115	0.524	0.063	7.46377e-08	primary oocytes	NV2.8243	-	-
3.29096e-12	8.0253	0.286	0.003	8.07866e-08	primary oocytes	ENTP1-like-1	GDA1/CD39 (nucleoside phosphatase) family	GO:0016787^molecular_function^hydrolase activity
3.4831e-12	12.1492	0.238	0	8.55032e-08	primary oocytes	EDIL3-like-46	structural constituent of cuticle	-
3.4831e-12	11.4408	0.238	0	8.55032e-08	primary oocytes	LAMA2-like-7	-	-
3.4831e-12	11.7133	0.238	0	8.55032e-08	primary oocytes	TDA6-like-3	-	-
3.4831e-12	12.5141	0.238	0	8.55032e-08	primary oocytes	AGRIN-like-9	calcium ion binding	GO:0005515^molecular_function^protein binding
3.4831e-12	9.18258	0.238	0.001	8.55032e-08	primary oocytes	EDIL3-like-55	structural constituent of cuticle	-
2.44391e-11	3.90608	0.571	0.096	5.99932e-07	primary oocytes	CDC6-like-1	DNA replication initiation	GO:0005524^molecular_function^ATP binding`GO:0016887^molecular_function^ATP hydrolysis activity
9.9054e-11	4.3513	0.905	0.503	2.43158e-06	primary oocytes	ART3-like-8	-	-
3.43042e-10	3.68642	0.619	0.137	8.42099e-06	primary oocytes	TYRDC-like-1	Pyridoxal-dependent decarboxylase conserved domain	GO:0016831^molecular_function^carboxy-lyase activity`GO:0030170^molecular_function^pyridoxal phosphate binding`GO:0019752^biological_process^carboxylic acid metabolic process
6.3505e-10	2.27632	0.381	0.03	1.55892e-05	primary oocytes	NV2.6574	-	-
2.84525e-09	3.34549	0.714	0.139	6.98452e-05	primary oocytes	CCNB3-like-1	regulation of cyclin-dependent protein serine/threonine kinase activity	-
4.16538e-09	3.11444	0.81	0.291	0.000102252	primary oocytes	Actin2	ATP binding	-
1.17332e-08	2.90554	0.952	0.693	0.000288026	primary oocytes	COX1-like-1	Cytochrome C and Quinol oxidase polypeptide I	GO:0004129^molecular_function^cytochrome-c oxidase activity`GO:0020037^molecular_function^heme binding`GO:0009060^biological_process^aerobic respiration`GO:0055114^biological_process^obsolete oxidation-reduction process`GO:0016021^cellular_component^integral component of membrane
4.98712e-08	3.24569	0.429	0.074	0.00122424	primary oocytes	H2A-like-3	protein heterodimerization activity	GO:0003677^molecular_function^DNA binding
5.35271e-08	3.70689	0.524	0.101	0.00131398	primary oocytes	NV2.8285	calcium ion binding	-
1.17015e-07	2.57597	0.381	0.051	0.00287248	primary oocytes	NV2.9154	-	-
1.40501e-06	5.46311	0.238	0.013	0.0344903	primary oocytes	NV2.4262	elongation factor-2 kinase activity	-
4.21888e-06	3.36844	0.714	0.331	0.103565	primary oocytes	NV2.9450	-	-
9.83567e-06	2.21365	0.333	0.07	0.241446	primary oocytes	CALM-like-29	calcium ion binding	GO:0005509^molecular_function^calcium ion binding
1.18604e-05	2.74466	0.286	0.045	0.291149	primary oocytes	RIOX2-like-1	bifunctional lysine-specific demethylase and histidyl-hydroxylase	-
2.52592e-05	3.96636	0.238	0.028	0.620064	primary oocytes	NV2.23615	-	-
4.57536e-05	3.54344	0.286	0.043	1	primary oocytes	EBP2-like-1	rRNA-processing protein EBP2	-
6.64345e-05	2.68724	0.571	0.194	1	primary oocytes	CCNA-like-1	cell division	-
9.56108e-05	2.74369	0.476	0.133	1	primary oocytes	MPIP1-like-1	positive regulation of cell cycle G2/M phase transition	GO:0004725^molecular_function^protein tyrosine phosphatase activity`GO:0006470^biological_process^protein dephosphorylation`GO:1902751^biological_process^positive regulation of cell cycle G2/M phase transition
0.000110301	1.79198	0.286	0.067	1	primary oocytes	NV2.6591	-	-
0.000110984	1.729	0.619	0.265	1	primary oocytes	ACTB-like-4	ATP binding	-
0.00016354	4.47568	0.333	0.067	1	primary oocytes	ECI2-like-1	dodecenoyl-CoA delta-isomerase activity	GO:0003824^molecular_function^catalytic activity`GO:0003860^molecular_function^3-hydroxyisobutyryl-CoA hydrolase activity
0.00019481	2.95622	0.238	0.023	1	primary oocytes	GP2-like-62	-	-
0.000294506	2.09945	0.238	0.052	1	primary oocytes	NV2.16006	Putative cyclase	-
0.00082406	2.08257	0.238	0.082	1	primary oocytes	NV2.23824	-	GO:0006355^biological_process^regulation of transcription, DNA-templated`GO:0005634^cellular_component^nucleus
1.01538e-39	2.21052	0.962	0.462	2.49256e-35	spermatagonia	RS19-like-1	-	-
2.50488e-36	3.93458	0.839	0.295	6.14897e-32	spermatagonia	PNKP-like-2	DNA 3' dephosphorylation involved in DNA repair	-
2.13509e-35	1.84252	0.938	0.701	5.24123e-31	spermatagonia	TAR1-like-4	-	-
1.45871e-31	2.12866	0.771	0.157	3.58083e-27	spermatagonia	HMG2-like-1	high mobility group	-
2.65534e-28	4.42195	0.539	0.067	6.51833e-24	spermatagonia	H4-like-23	Core component of nucleosome. Nucleosomes wrap and compact DNA into chromatin, limiting DNA accessibility to the cellular machineries which require DNA as a template. Histones thereby play a central role in transcription regulation, DNA repair, DNA replication and chromosomal stability. DNA accessibility is regulated via a complex set of post-translational modifications of histones, also called h…	GO:0006352^biological_process^DNA-templated transcription, initiation
4.89148e-25	3.40062	0.55	0.11	1.20076e-20	spermatagonia	RCC1L-like-1	mitochondrial membrane fusion	-
3.37817e-21	5.79968	0.388	0.009	8.29274e-17	spermatagonia	SIP1-like-1	structural constituent of eye lens	-
5.28561e-20	3.89882	0.414	0.067	1.29751e-15	spermatagonia	H3-like-16	nucleosomal DNA binding	GO:0003677^molecular_function^DNA binding
4.6426e-15	1.18795	0.815	0.448	1.13966e-10	spermatagonia	H1D-like-8	to Saccharomyces cerevisiae HHO1 (YPL127C)	GO:0003677^molecular_function^DNA binding`GO:0006334^biological_process^nucleosome assembly`GO:0000786^cellular_component^nucleosome
1.17211e-13	5.13577	0.255	0.011	2.87729e-09	spermatagonia	RAD21-like-1	Double-strand-break repair protein Rad21	GO:0005515^molecular_function^protein binding
1.90988e-12	4.5697	0.282	0.019	4.68838e-08	spermatagonia	MORC4-like-1	zinc ion binding,cell-cell signaling by wnt	GO:0046983^molecular_function^protein dimerization activity`GO:0008270^molecular_function^zinc ion binding,GO:0008270^molecular_function^zinc ion binding
2.28858e-11	3.20513	0.242	0.022	5.61802e-07	spermatagonia	EIF3B-like-1	Component of the eukaryotic translation initiation factor 3 (eIF-3) complex, which is involved in protein synthesis and, together with other initiation factors, stimulates binding of mRNA and methionyl-tRNAi to the 40S ribosome	GO:0003676^molecular_function^nucleic acid binding
9.33859e-09	2.55671	0.212	0.045	0.000229244	spermatagonia	NOP10-like-1	-	-
3.3083e-08	1.79926	0.335	0.079	0.000812122	spermatagonia	PCNA	-	-
6.59006e-08	1.09285	0.51	0.269	0.00161773	spermatagonia	NV2.9450	-	-
7.34988e-08	1.32551	0.348	0.137	0.00180425	spermatagonia	CH10-like-1	chaperone cofactor-dependent protein refolding	GO:0005524^molecular_function^ATP binding`GO:0016887^molecular_function^ATP hydrolysis activity`GO:0006457^biological_process^protein folding
2.06488e-05	1.48409	0.204	0.062	0.506886	spermatagonia	CDC6-like-1	DNA replication initiation	GO:0005524^molecular_function^ATP binding`GO:0016887^molecular_function^ATP hydrolysis activity
2.5963e-05	2.70366	0.376	0.209	0.63734	spermatagonia	H2A-like-2	protein heterodimerization activity,SID1 transmembrane family member	GO:0016021^cellular_component^integral component of membrane,GO:0003677^molecular_function^DNA binding
0.000228694	1.76487	0.223	0.077	1	spermatagonia	HIBN-like-1	DNA replication-dependent nucleosome assembly	GO:0005515^molecular_function^protein binding
0.000719481	1.17884	0.329	0.164	1	spermatagonia	LRP2-like-1	-	GO:0005515^molecular_function^protein binding
2.25019e-59	4.15096	0.945	0.154	5.52377e-55	maturing sperm 1	NV2.15858	-	GO:0031110^biological_process^regulation of microtubule polymerization or depolymerization
6.20702e-59	4.10371	0.939	0.122	1.5237e-54	maturing sperm 1	NV2.15580	-	-
5.26521e-51	4.16286	0.881	0.098	1.2925e-46	maturing sperm 1	SYCP1-like-1	lateral element assembly	GO:0007130^biological_process^synaptonemal complex assembly`GO:0000795^cellular_component^synaptonemal complex
1.3116e-47	3.32963	0.903	0.225	3.21972e-43	maturing sperm 1	NV2.18790	-	-
3.69714e-47	1.61384	1	0.9	9.07574e-43	maturing sperm 1	NV2.8570	-	-
6.86299e-47	2.31658	1	0.654	1.68473e-42	maturing sperm 1	TBA3-like-5	structural constituent of cytoskeleton	GO:0003924^molecular_function^GTPase activity
1.15634e-43	3.35877	0.831	0.129	2.83858e-39	maturing sperm 1	NV2.4195	Ubiquitin carboxyl-terminal hydrolase	-
2.3276e-43	1.79848	0.992	0.631	5.71379e-39	maturing sperm 1	COX6C-like-1	-	-
3.74662e-43	3.69354	0.809	0.148	9.1972e-39	maturing sperm 1	HSF-like-1	heat shock factor	GO:0003700^molecular_function^DNA-binding transcription factor activity`GO:0043565^molecular_function^sequence-specific DNA binding`GO:0006355^biological_process^regulation of transcription, DNA-templated
4.13525e-43	4.04073	0.809	0.134	1.01512e-38	maturing sperm 1	KIF1A-like-1	Belongs to the TRAFAC class myosin-kinesin ATPase superfamily. Kinesin family	GO:0008017^molecular_function^microtubule binding`GO:0005524^molecular_function^ATP binding`GO:0007018^biological_process^microtubule-based movement`GO:0005515^molecular_function^protein binding
1.56863e-39	2.179	0.936	0.369	3.85067e-35	maturing sperm 1	MOX12-like-1	octopamine biosynthetic process	-
1.34986e-38	3.314	0.817	0.176	3.31363e-34	maturing sperm 1	SYCP3-like-1	Synaptonemal complex protein 3	-
2.06634e-37	1.58134	0.989	0.735	5.07245e-33	maturing sperm 1	ACTB-like-1	ATP binding	-
2.35744e-35	1.68977	0.989	0.797	5.78704e-31	maturing sperm 1	Beta-like	structural constituent of cytoskeleton	GO:0003924^molecular_function^GTPase activity
5.70211e-35	2.03605	0.911	0.375	1.39975e-30	maturing sperm 1	RSPH1-like-8	axoneme assembly	-
1.04753e-33	3.25051	0.745	0.131	2.57147e-29	maturing sperm 1	MYBB-like-1	RNA polymerase II transcription regulator recruiting activity	-
2.58718e-33	2.86584	0.734	0.131	6.35101e-29	maturing sperm 1	NV2.20900	-	-
5.4552e-32	2.2054	0.834	0.376	1.33914e-27	maturing sperm 1	UBCD1-like-1	protein K48-linked ubiquitination	-
4.44284e-30	3.24049	0.681	0.116	1.09063e-25	maturing sperm 1	NV2.20154	-	-
5.58343e-30	3.74397	0.609	0.084	1.37062e-25	maturing sperm 1	GAS2-like-1	cell cycle arrest	GO:0005515^molecular_function^protein binding`GO:0008017^molecular_function^microtubule binding,GO:0005515^molecular_function^protein binding
5.94919e-30	2.85869	0.654	0.118	1.46041e-25	maturing sperm 1	SYJ2B-like-1	Domain present in PSD-95, Dlg, and ZO-1/2.	GO:0005515^molecular_function^protein binding
7.57269e-30	2.89463	0.756	0.164	1.85894e-25	maturing sperm 1	DMC1-like-1	Meiotic recombination protein DMC1 LIM15 homolog	GO:0003697^molecular_function^single-stranded DNA binding`GO:0005524^molecular_function^ATP binding`GO:0006281^biological_process^DNA repair
8.77055e-30	2.00986	0.859	0.358	2.15299e-25	maturing sperm 1	CKS1-like-4	-	-
1.84575e-29	2.29577	0.742	0.21	4.53095e-25	maturing sperm 1	AQP5-like-2	Belongs to the MIP aquaporin (TC 1.A.8) family	GO:0015267^molecular_function^channel activity`GO:0055085^biological_process^transmembrane transport`GO:0016020^cellular_component^membrane
3.87056e-29	4.90147	0.493	0.024	9.50146e-25	maturing sperm 1	NV2.25078	-	-
3.3042e-28	3.54515	0.576	0.08	8.11114e-24	maturing sperm 1	CTSR3-like-1	Ion transport protein	GO:0005216^molecular_function^ion channel activity`GO:0006811^biological_process^ion transport`GO:0055085^biological_process^transmembrane transport`GO:0016020^cellular_component^membrane
3.42565e-28	1.89695	0.776	0.356	8.40928e-24	maturing sperm 1	NV2.15236	-	GO:0005739^cellular_component^mitochondrion`GO:0005747^cellular_component^mitochondrial respiratory chain complex I
8.70286e-28	3.33723	0.587	0.069	2.13638e-23	maturing sperm 1	ATS6-like-14	metalloendopeptidase activity	GO:0004222^molecular_function^metalloendopeptidase activity`GO:0006508^biological_process^proteolysis
5.51538e-27	1.81164	0.792	0.358	1.35392e-22	maturing sperm 1	NCKX2-like-1	Belongs to the Ca(2 ) cation antiporter (CaCA) (TC 2.A.19) family	GO:0055085^biological_process^transmembrane transport`GO:0016021^cellular_component^integral component of membrane
3.69223e-26	2.82121	0.615	0.143	9.06369e-22	maturing sperm 1	MBD2-like-1	methylation-dependent chromatin silencing	GO:0003677^molecular_function^DNA binding
2.06231e-25	2.90347	0.676	0.141	5.06255e-21	maturing sperm 1	DYLT5-like-1	Tctex-1 family	-
2.16641e-25	3.45904	0.56	0.081	5.31811e-21	maturing sperm 1	RENT1-like-1	Regulator of nonsense transcripts	GO:0003723^molecular_function^RNA binding`GO:0003724^molecular_function^RNA helicase activity`GO:0005524^molecular_function^ATP binding`GO:0008270^molecular_function^zinc ion binding`GO:0000184^biological_process^nuclear-transcribed mRNA catabolic process, nonsense-mediated decay`GO:0005737^cellular_component^cytoplasm`GO:0004386^molecular_function^helicase activity`GO:0003677^molecular_function^…
3.70827e-25	3.90766	0.562	0.062	9.10306e-21	maturing sperm 1	NV2.23558	-	-
3.80267e-25	2.11133	0.62	0.17	9.3348e-21	maturing sperm 1	RGAP1-like-1	mitotic spindle midzone assembly	GO:0035556^biological_process^intracellular signal transduction`GO:0007165^biological_process^signal transduction
4.75082e-25	2.61233	0.681	0.184	1.16623e-20	maturing sperm 1	ZCPW1-like-1	zinc ion binding	-
6.31824e-25	1.37019	0.859	0.491	1.551e-20	maturing sperm 1	KAP2-like-1	cAMP-dependent protein kinase regulator activity	-
2.1785e-24	2.73059	0.612	0.113	5.34777e-20	maturing sperm 1	MDR1-like-1	ATP-binding cassette, subfamily B (MDR TAP), member	GO:0005524^molecular_function^ATP binding`GO:0042626^molecular_function^ATPase-coupled transmembrane transporter activity`GO:0055085^biological_process^transmembrane transport`GO:0016021^cellular_component^integral component of membrane
5.31907e-24	1.91634	0.745	0.274	1.30573e-19	maturing sperm 1	EDF1-like-1	positive regulation of DNA binding	-
1.15905e-23	3.76103	0.452	0.045	2.84524e-19	maturing sperm 1	NV2.12522	-	-
2.493e-23	2.9002	0.546	0.099	6.11981e-19	maturing sperm 1	NV2.24314	-	-
6.25603e-23	3.1455	0.452	0.069	1.53573e-18	maturing sperm 1	TDRKH-like-2	DNA methylation involved in gamete generation	GO:0003723^molecular_function^RNA binding
7.64248e-23	2.89944	0.521	0.084	1.87608e-18	maturing sperm 1	FANK1-like-6	positive regulation of DNA-binding transcription factor activity	GO:0005515^molecular_function^protein binding
1.22803e-22	1.10258	0.981	0.89	3.01456e-18	maturing sperm 1	TBB-like-4	structural constituent of cytoskeleton	GO:0003924^molecular_function^GTPase activity
2.60758e-22	4.45189	0.499	0.041	6.40109e-18	maturing sperm 1	NV2.18779	helix loop helix domain	GO:0046983^molecular_function^protein dimerization activity
1.20986e-21	2.66503	0.446	0.074	2.96995e-17	maturing sperm 1	TLC3A-like-1	family with sequence similarity 57, member A	GO:0016021^cellular_component^integral component of membrane
5.77064e-21	3.29624	0.496	0.097	1.41658e-16	maturing sperm 1	HSF2-like-1	heat shock factor	GO:0003700^molecular_function^DNA-binding transcription factor activity`GO:0043565^molecular_function^sequence-specific DNA binding`GO:0006355^biological_process^regulation of transcription, DNA-templated
7.41713e-21	2.08179	0.615	0.182	1.82076e-16	maturing sperm 1	FIMB-like-2	actin filament network formation	GO:0005515^molecular_function^protein binding
1.43907e-20	3.26632	0.454	0.051	3.53262e-16	maturing sperm 1	ANKL1-like-1	Ubiquitin carboxyl-terminal hydrolase	GO:0005515^molecular_function^protein binding
4.27927e-20	3.456	0.54	0.086	1.05047e-15	maturing sperm 1	NV2.13875	-	-
9.13618e-20	2.5901	0.535	0.129	2.24275e-15	maturing sperm 1	SRR55-like-1	RNA splicing	GO:0003676^molecular_function^nucleic acid binding
2.62377e-19	2.18866	0.485	0.095	6.44083e-15	maturing sperm 1	BRDT-like-1	chromatin remodeling	GO:0005515^molecular_function^protein binding
1.39507e-18	2.61268	0.496	0.108	3.42463e-14	maturing sperm 1	LPIN2-like-1	phosphatidate phosphatase	-
1.44869e-18	3.11673	0.432	0.056	3.55624e-14	maturing sperm 1	KBTBC-like-1	LicD family	-
2.06822e-18	3.0897	0.393	0.047	5.07707e-14	maturing sperm 1	OPN4B-like-12	-	-
4.4196e-18	1.81228	0.74	0.347	1.08492e-13	maturing sperm 1	CECR2-like-1	ATP-dependent chromatin remodeling	GO:0005515^molecular_function^protein binding
1.21678e-17	3.27262	0.446	0.068	2.98696e-13	maturing sperm 1	NOL4-like-1	-	-
2.27449e-17	3.62331	0.393	0.033	5.58342e-13	maturing sperm 1	NV2.16631	-	-
3.82039e-17	2.9977	0.404	0.056	9.3783e-13	maturing sperm 1	NV2.21122	-	-
6.09105e-17	3.39983	0.41	0.045	1.49523e-12	maturing sperm 1	ACBD6-like-1	fatty-acyl-CoA binding	GO:0000062^molecular_function^fatty-acyl-CoA binding`GO:0005515^molecular_function^protein binding
6.39523e-17	2.36856	0.535	0.143	1.5699e-12	maturing sperm 1	DDX6-like-1	Belongs to the DEAD box helicase family	GO:0003676^molecular_function^nucleic acid binding`GO:0005524^molecular_function^ATP binding
1.40758e-16	1.89499	0.562	0.145	3.45534e-12	maturing sperm 1	IDH3A-like-2	isocitrate dehydrogenase (NAD+) activity	GO:0016616^molecular_function^oxidoreductase activity, acting on the CH-OH group of donors, NAD or NADP as acceptor`GO:0055114^biological_process^obsolete oxidation-reduction process
1.7592e-16	2.42453	0.355	0.058	4.31848e-12	maturing sperm 1	CEP20-like-1	microtubule anchoring	GO:0034453^biological_process^microtubule anchoring`GO:0005815^cellular_component^microtubule organizing center`GO:0005515^molecular_function^protein binding
1.93658e-16	1.89417	0.659	0.28	4.75391e-12	maturing sperm 1	CREB1-like-1	chemotaxis to arachidonic acid	GO:0005515^molecular_function^protein binding`GO:0006355^biological_process^regulation of transcription, DNA-templated`GO:0003700^molecular_function^DNA-binding transcription factor activity,GO:0003700^molecular_function^DNA-binding transcription factor activity`GO:0006355^biological_process^regulation of transcription, DNA-templated
2.77486e-16	2.6944	0.371	0.058	6.81172e-12	maturing sperm 1	CC177-like-1	Coiled-coil domain-containing protein 177	-
2.92288e-16	1.93458	0.554	0.15	7.17509e-12	maturing sperm 1	SL9C1-like-1	Solute carrier family 9, subfamily C (Na -transporting carboxylic acid decarboxylase), member 1	GO:0015299^molecular_function^solute:proton antiporter activity`GO:0006812^biological_process^cation transport`GO:0055085^biological_process^transmembrane transport`GO:0016021^cellular_component^integral component of membrane`GO:0005216^molecular_function^ion channel activity`GO:0006811^biological_process^ion transport`GO:0016020^cellular_component^membrane
3.15539e-16	2.90309	0.446	0.064	7.74586e-12	maturing sperm 1	EST1A-like-1	nuclear-transcribed mRNA catabolic process, nonsense-mediated decay	-
4.07664e-16	3.32243	0.413	0.042	1.00073e-11	maturing sperm 1	GLOF-like-1	oxidoreductase activity	GO:0016491^molecular_function^oxidoreductase activity`GO:0055114^biological_process^obsolete oxidation-reduction process
6.71538e-16	3.35988	0.438	0.054	1.64849e-11	maturing sperm 1	ABCAC-like-1	ATPase activity, coupled to transmembrane movement of substances	GO:0005524^molecular_function^ATP binding
2.48027e-15	2.33814	0.51	0.107	6.08857e-11	maturing sperm 1	AT7L3-like-1	Component of the transcription regulatory histone acetylation (HAT) complex SAGA, a multiprotein complex that activates transcription by remodeling chromatin and mediating histone acetylation and deubiquitination. Within the SAGA complex, participates in a subcomplex that specifically deubiquitinates	-
2.89732e-15	1.15881	0.676	0.305	7.11235e-11	maturing sperm 1	AKIRB-like-1	Akirin 2	-
4.56643e-15	1.86679	0.479	0.1	1.12097e-10	maturing sperm 1	MLP3A-like-1	cellular response to nitrogen levels	-
6.07118e-15	2.02807	0.465	0.099	1.49035e-10	maturing sperm 1	DPPA4-like-1	Dppa2/4 conserved region	-
9.31076e-15	2.57464	0.382	0.068	2.28561e-10	maturing sperm 1	AMT1-like-11	ammonium transmembrane transporter activity	GO:0008519^molecular_function^ammonium transmembrane transporter activity`GO:0015696^biological_process^ammonium transport`GO:0016020^cellular_component^membrane
1.05458e-14	2.2294	0.429	0.077	2.58877e-10	maturing sperm 1	RTBS-like-90	-	-
1.34808e-14	2.71463	0.355	0.054	3.30927e-10	maturing sperm 1	MYO19-like-1	mitochondrion migration along actin filament	GO:0003774^molecular_function^cytoskeletal motor activity`GO:0005524^molecular_function^ATP binding`GO:0016459^cellular_component^myosin complex`GO:0005515^molecular_function^protein binding
1.78246e-14	2.03552	0.529	0.164	4.37557e-10	maturing sperm 1	IMA1-like-1	nuclear import signal receptor activity	GO:0061608^molecular_function^nuclear import signal receptor activity`GO:0006606^biological_process^protein import into nucleus`GO:0005515^molecular_function^protein binding
2.03692e-14	2.20768	0.396	0.079	5.00024e-10	maturing sperm 1	SUN1-like-1	Sad1 and UNC84 domain containing 1	-
2.23129e-14	2.77258	0.44	0.102	5.47737e-10	maturing sperm 1	NV2.22506	-	-
3.39809e-14	3.94848	0.269	0.02	8.34162e-10	maturing sperm 1	BMI1A-like-1	histone H2A-K119 monoubiquitination	GO:0046872^molecular_function^metal ion binding
4.09883e-14	1.30911	0.623	0.269	1.00618e-09	maturing sperm 1	SEC62-like-1	posttranslational protein targeting to endoplasmic reticulum membrane	GO:0015031^biological_process^protein transport`GO:0030176^cellular_component^integral component of endoplasmic reticulum membrane
7.91497e-14	2.19815	0.313	0.05	1.94297e-09	maturing sperm 1	TCHP-like-1	negative regulation of cilium assembly	-
1.11841e-13	2.92838	0.36	0.046	2.74547e-09	maturing sperm 1	NV2.9583	-	-
1.23257e-13	3.90683	0.263	0.032	3.02571e-09	maturing sperm 1	NV2.7189	-	-
1.36523e-13	6.03363	0.249	0.005	3.35136e-09	maturing sperm 1	NV2.9640	-	-
1.81499e-13	2.39177	0.443	0.093	4.45543e-09	maturing sperm 1	CDKL5-like-1	positive regulation of dendritic spine development	GO:0004672^molecular_function^protein kinase activity`GO:0005524^molecular_function^ATP binding`GO:0006468^biological_process^protein phosphorylation
2.00442e-13	2.41266	0.424	0.091	4.92046e-09	maturing sperm 1	HORM1-like-1	regulation of homologous chromosome segregation	-
3.99886e-13	2.53543	0.44	0.098	9.81641e-09	maturing sperm 1	SPDLY-like-1	kinetochore binding	-
6.42303e-13	1.88289	0.385	0.107	1.57672e-08	maturing sperm 1	NV2.20089	-	-
6.57602e-13	2.46682	0.296	0.038	1.61428e-08	maturing sperm 1	NV2.25049	Lecithin retinol acyltransferase	-
7.13058e-13	2.05309	0.371	0.101	1.75042e-08	maturing sperm 1	NV2.6693	-	-
9.15604e-13	2.19769	0.457	0.11	2.24762e-08	maturing sperm 1	AURAA-like-1	histone serine kinase activity	GO:0004672^molecular_function^protein kinase activity`GO:0005524^molecular_function^ATP binding`GO:0006468^biological_process^protein phosphorylation
1.09884e-12	1.49783	0.476	0.169	2.69744e-08	maturing sperm 1	CENPE-like-1	Belongs to the TRAFAC class myosin-kinesin ATPase superfamily. Kinesin family	GO:0008017^molecular_function^microtubule binding`GO:0005524^molecular_function^ATP binding`GO:0007018^biological_process^microtubule-based movement
1.10336e-12	2.45714	0.313	0.057	2.70854e-08	maturing sperm 1	RN151-like-1	Zinc finger, C3HC4 type (RING finger)	GO:0046872^molecular_function^metal ion binding
1.78987e-12	3.01483	0.33	0.051	4.39378e-08	maturing sperm 1	MARH3-like-4	E3 ubiquitin-protein ligase	GO:0008270^molecular_function^zinc ion binding
1.98849e-12	1.92294	0.413	0.124	4.88135e-08	maturing sperm 1	ARFP1-like-1	factor interacting protein	GO:0019904^molecular_function^protein domain specific binding
3.38215e-12	2.95752	0.343	0.045	8.30251e-08	maturing sperm 1	UBXN8-like-1	ubiquitin-dependent ERAD pathway	GO:0005515^molecular_function^protein binding
3.59108e-12	1.7493	0.479	0.175	8.81539e-08	maturing sperm 1	METH-like-1	5-methyltetrahydrofolate-dependent methyltransferase activity	GO:0042558^biological_process^pteridine-containing compound metabolic process`GO:0031419^molecular_function^cobalamin binding`GO:0046872^molecular_function^metal ion binding`GO:0008705^molecular_function^methionine synthase activity`GO:0009086^biological_process^methionine biosynthetic process
7.72779e-12	2.27754	0.346	0.058	1.89702e-07	maturing sperm 1	LYSM3-like-1	Lysin motif	-
1.11053e-11	3.25103	0.255	0.029	2.72612e-07	maturing sperm 1	LRC40-like-5	Leucine-rich repeats, outliers	GO:0005515^molecular_function^protein binding
1.19098e-11	1.60786	0.512	0.156	2.92362e-07	maturing sperm 1	GTSE1-like-1	G-2 and S-phase expressed 1	-
1.3953e-11	1.7499	0.438	0.143	3.42517e-07	maturing sperm 1	CCNA-like-1	cell division	-
1.51921e-11	2.22969	0.355	0.085	3.72936e-07	maturing sperm 1	CENPL-like-1	Kinetochore complex Sim4 subunit Fta1	-
1.59005e-11	1.94673	0.363	0.078	3.90325e-07	maturing sperm 1	POC1A-like-1	POC1 centriolar protein	GO:0005515^molecular_function^protein binding
1.75648e-11	3.55875	0.285	0.019	4.31181e-07	maturing sperm 1	NV2.15576	-	-
1.88321e-11	2.01078	0.385	0.114	4.62291e-07	maturing sperm 1	TNG2-like-1	Transport and Golgi organisation 2	-
2.53498e-11	1.79082	0.313	0.085	6.22288e-07	maturing sperm 1	NV2.2394	-	-
3.01171e-11	1.91541	0.396	0.1	7.39314e-07	maturing sperm 1	CEP43-like-1	FGFR1 oncogene partner	GO:0034453^biological_process^microtubule anchoring`GO:0005815^cellular_component^microtubule organizing center
3.34746e-11	2.80649	0.338	0.045	8.21735e-07	maturing sperm 1	GORAB-like-1	positive regulation of smoothened signaling pathway involved in dorsal/ventral neural tube patterning	-
4.38279e-11	2.08197	0.319	0.058	1.07589e-06	maturing sperm 1	NV2.24663	-	-
6.57312e-11	3.73585	0.222	0.015	1.61357e-06	maturing sperm 1	FBN3-like-1	sympathetic neuron projection guidance	GO:0005509^molecular_function^calcium ion binding
6.74504e-11	1.80345	0.377	0.1	1.65577e-06	maturing sperm 1	NV2.14029	-	-
7.06194e-11	2.35398	0.368	0.091	1.73357e-06	maturing sperm 1	TXND9-like-1	Thioredoxin domain-containing protein 9	-
7.42821e-11	4.42632	0.233	0.012	1.82348e-06	maturing sperm 1	TPMT-like-1	Thiopurine S-methyltransferase	GO:0008757^molecular_function^S-adenosylmethionine-dependent methyltransferase activity
9.12589e-11	1.41498	0.488	0.14	2.24022e-06	maturing sperm 1	NV2.24165	-	-
1.07861e-10	2.8746	0.26	0.028	2.64776e-06	maturing sperm 1	TT39B-like-2	Protein of unknown function (DUF3808)	GO:0005515^molecular_function^protein binding
1.10224e-10	3.33011	0.255	0.027	2.70578e-06	maturing sperm 1	PHS2-like-1	4-alpha-hydroxytetrahydrobiopterin dehydratase activity	GO:0008124^molecular_function^4-alpha-hydroxytetrahydrobiopterin dehydratase activity`GO:0006729^biological_process^tetrahydrobiopterin biosynthetic process
1.186e-10	2.51498	0.316	0.051	2.91138e-06	maturing sperm 1	DTD1-like-1	deacylase	GO:0002161^molecular_function^aminoacyl-tRNA editing activity`GO:0051499^molecular_function^D-aminoacyl-tRNA deacylase activity`GO:0005737^cellular_component^cytoplasm
1.26603e-10	1.70012	0.371	0.086	3.10786e-06	maturing sperm 1	DCA12-like-1	DDB1 and CUL4 associated factor 12	-
1.26849e-10	2.32666	0.288	0.052	3.1139e-06	maturing sperm 1	TM143-like-1	Protein of unknown function (DUF3754)	-
1.35651e-10	1.69452	0.424	0.115	3.32997e-06	maturing sperm 1	RPAP3-like-1	RNA polymerase	GO:0005515^molecular_function^protein binding
2.0711e-10	3.41002	0.283	0.029	5.08413e-06	maturing sperm 1	BAKOR-like-1	autophagosome membrane docking	-
2.13774e-10	3.14089	0.26	0.028	5.24772e-06	maturing sperm 1	FBX5-like-1	ubiquitin ligase inhibitor activity	GO:0005515^molecular_function^protein binding
3.28484e-10	1.74649	0.343	0.077	8.06363e-06	maturing sperm 1	NV2.16874	-	-
4.34353e-10	1.676	0.432	0.145	1.06625e-05	maturing sperm 1	NFX1-like-1	negative regulation of MHC class II biosynthetic process	GO:0008270^molecular_function^zinc ion binding`GO:0005634^cellular_component^nucleus`GO:0003676^molecular_function^nucleic acid binding
4.58825e-10	1.32528	0.546	0.234	1.12632e-05	maturing sperm 1	BIRC5-like-1	inhibition of cysteine-type endopeptidase activity involved in apoptotic process	-
6.49989e-10	2.61547	0.252	0.035	1.59559e-05	maturing sperm 1	N42L1-like-1	DUF1771	-
1.46102e-09	1.75026	0.269	0.059	3.58651e-05	maturing sperm 1	PIBF1-like-1	-	-
2.92034e-09	2.70893	0.213	0.031	7.16884e-05	maturing sperm 1	NV2.12156	-	-
3.35786e-09	2.33692	0.277	0.055	8.24287e-05	maturing sperm 1	CIA2A-like-1	chromosome segregation	-
4.1518e-09	1.30578	0.54	0.276	0.000101919	maturing sperm 1	HMG2-like-1	high mobility group	-
5.78809e-09	1.3279	0.418	0.177	0.000142086	maturing sperm 1	CENPF-like-1	Cenp-F N-terminal domain	-
7.19521e-09	1.92593	0.319	0.06	0.000176628	maturing sperm 1	UBX10-like-1	cilium assembly	GO:0005515^molecular_function^protein binding
9.09755e-09	1.25263	0.321	0.116	0.000223327	maturing sperm 1	LAMA1-like-6	-	-
1.41522e-08	2.04161	0.283	0.056	0.000347408	maturing sperm 1	CNTRB-like-1	mitotic cytokinetic process	-
1.7266e-08	1.43857	0.285	0.081	0.000423845	maturing sperm 1	NV2.3277	-	GO:0030705^biological_process^cytoskeleton-dependent intracellular transport
1.83509e-08	3.11008	0.213	0.027	0.000450477	maturing sperm 1	ANR17-like-1	E3 ubiquitin-protein ligase	GO:0005515^molecular_function^protein binding
3.8927e-08	2.15082	0.241	0.056	0.00095558	maturing sperm 1	KI11A-like-1	Belongs to the TRAFAC class myosin-kinesin ATPase superfamily. Kinesin family	GO:0008017^molecular_function^microtubule binding`GO:0005524^molecular_function^ATP binding`GO:0007018^biological_process^microtubule-based movement
4.62558e-08	1.91657	0.269	0.056	0.00113549	maturing sperm 1	YNS9-like-1	Si dkey-24l11.2	GO:0008270^molecular_function^zinc ion binding,GO:0046872^molecular_function^metal ion binding
6.07876e-08	1.28392	0.305	0.108	0.00149221	maturing sperm 1	DHCR7-like-1	brassinosteroid metabolic process	GO:0016628^molecular_function^oxidoreductase activity, acting on the CH-CH group of donors, NAD or NADP as acceptor`GO:0016126^biological_process^sterol biosynthetic process`GO:0016020^cellular_component^membrane
6.55537e-08	2.20985	0.247	0.058	0.00160921	maturing sperm 1	ACOX1-like-1	acyl-Coenzyme A oxidase	GO:0003997^molecular_function^acyl-CoA oxidase activity`GO:0006635^biological_process^fatty acid beta-oxidation`GO:0005777^cellular_component^peroxisome
6.78683e-08	1.59553	0.263	0.056	0.00166603	maturing sperm 1	HCN2-like-1	Potassium sodium hyperpolarization-activated cyclic nucleotide-gated channel	GO:0005216^molecular_function^ion channel activity`GO:0006811^biological_process^ion transport`GO:0055085^biological_process^transmembrane transport`GO:0016020^cellular_component^membrane
6.90625e-08	2.76958	0.307	0.07	0.00169535	maturing sperm 1	MB211-like-2	Mab-21	-
7.02482e-08	2.48748	0.263	0.052	0.00172445	maturing sperm 1	SIR6-like-1	NAD-dependent protein deacetylase sirtuin-6	GO:0070403^molecular_function^NAD+ binding
7.27031e-08	1.3745	0.416	0.146	0.00178472	maturing sperm 1	KI67-like-1	regulation of chromosome segregation	GO:0005515^molecular_function^protein binding
7.71247e-08	1.51644	0.31	0.097	0.00189326	maturing sperm 1	F204A-like-1	Family with sequence similarity 204, member A	-
8.87058e-08	1.5767	0.208	0.053	0.00217755	maturing sperm 1	CEP95-like-1	-	-
1.09742e-07	2.22665	0.244	0.07	0.00269396	maturing sperm 1	MAJIN-like-16	-	GO:0003677^molecular_function^DNA binding
1.14108e-07	1.92775	0.216	0.047	0.00280113	maturing sperm 1	CCD34-like-1	Domain of unknown function (DUF4207)	-
1.86599e-07	1.4591	0.468	0.177	0.00458063	maturing sperm 1	FA72A-like-1	regulation of brain-derived neurotrophic factor-activated receptor activity	-
1.89365e-07	2.02116	0.374	0.104	0.00464852	maturing sperm 1	BRPF1-like-2	histone H3-K23 acetylation	GO:0005515^molecular_function^protein binding
1.92317e-07	1.25827	0.266	0.074	0.004721	maturing sperm 1	CHAC2-like-1	glutathione specific gamma-glutamylcyclotransferase activity	GO:0003839^molecular_function^gamma-glutamylcyclotransferase activity`GO:0006751^biological_process^glutathione catabolic process
2.09313e-07	1.49936	0.219	0.045	0.00513822	maturing sperm 1	NV2.1735	Zgc 112980	-
2.34551e-07	2.45838	0.216	0.036	0.00575776	maturing sperm 1	CBWD2-like-1	ATP binding	-
2.79759e-07	1.59765	0.432	0.131	0.00686752	maturing sperm 1	MTFP1-like-1	mitochondrial fission	-
2.91709e-07	1.6603	0.296	0.079	0.00716087	maturing sperm 1	NV2.24092	-	-
3.78335e-07	2.21471	0.219	0.05	0.00928736	maturing sperm 1	NV2.8792	-	-
3.86346e-07	1.30394	0.371	0.129	0.00948402	maturing sperm 1	NV2.15426	-	-
5.52588e-07	1.33025	0.258	0.08	0.0135649	maturing sperm 1	TRNK1-like-1	Tetratricopeptide repeat and ankyrin repeat containing 1	GO:0005524^molecular_function^ATP binding
8.19436e-07	1.41598	0.296	0.084	0.0201155	maturing sperm 1	BORE1-like-1	Nbl1 / Borealin N terminal	-
1.16505e-06	1.52273	0.26	0.074	0.0285997	maturing sperm 1	SPRR3-like-2	Spc24 subunit of Ndc80	-
1.4343e-06	1.28098	0.313	0.102	0.0352092	maturing sperm 1	YL662-like-2	Domain of unknown function (DUF4419)	-
1.97541e-06	1.66374	0.269	0.085	0.0484923	maturing sperm 1	TXN4B-like-1	-	-
2.28251e-06	1.36864	0.28	0.081	0.0560311	maturing sperm 1	NV2.5732	-	-
2.77381e-06	1.69616	0.216	0.052	0.0680915	maturing sperm 1	TE2IP-like-1	regulation of DNA recombination at telomere	-
2.95679e-06	1.5765	0.235	0.058	0.0725833	maturing sperm 1	T229B-like-1	Putative ABC-transporter type IV	-
3.63129e-06	1.23756	0.324	0.115	0.089141	maturing sperm 1	SYCC-like-1	cysteine-tRNA ligase activity	-
6.25364e-06	1.29581	0.382	0.147	0.153514	maturing sperm 1	CKP2L-like-1	Cytoskeleton-associated protein 2-like	-
6.57278e-06	1.10533	0.332	0.127	0.161349	maturing sperm 1	OSER1-like-2	-	-
6.98259e-06	1.09669	0.28	0.088	0.171409	maturing sperm 1	CENPF-like-2	Cenp-F N-terminal domain	-
8.68213e-06	1.53323	0.327	0.11	0.213129	maturing sperm 1	ZMAT2-like-1	zinc ion binding	-
9.09843e-06	1.11465	0.429	0.207	0.223348	maturing sperm 1	NV2.2587	-	-
9.6286e-06	1.68548	0.211	0.047	0.236363	maturing sperm 1	U518-like-1	Family with sequence similarity 160, member	-
1.04765e-05	1.51609	0.244	0.076	0.257178	maturing sperm 1	NFKB1-like-1	nuclear factor of kappa light polypeptide gene enhancer in B-cells,Nuclear factor of kappa light polypeptide gene enhancer in B-cells inhibitor, alpha	GO:0005515^molecular_function^protein binding
1.77197e-05	1.25818	0.249	0.071	0.434982	maturing sperm 1	FBX11-like-1	zinc ion binding	GO:0005515^molecular_function^protein binding,GO:0008270^molecular_function^zinc ion binding,GO:0005515^molecular_function^protein binding`GO:0008270^molecular_function^zinc ion binding
1.98307e-05	1.16091	0.26	0.114	0.486805	maturing sperm 1	PRC1-like-1	microtubule binding	-
2.05563e-05	1.39517	0.233	0.065	0.504617	maturing sperm 1	IKBP1-like-1	interleukin-1 receptor-associated kinase	-
2.91148e-05	1.64005	0.211	0.053	0.714709	maturing sperm 1	CCD77-like-1	-	-
3.03863e-05	1.0679	0.252	0.078	0.745924	maturing sperm 1	CCD15-like-1	Coiled-coil domain containing 15	-
4.36203e-05	1.22697	0.338	0.117	1	maturing sperm 1	CEP57-like-1	fibroblast growth factor binding	GO:0042802^molecular_function^identical protein binding`GO:0043015^molecular_function^gamma-tubulin binding`GO:0008017^molecular_function^microtubule binding
5.88211e-05	1.4645	0.249	0.083	1	maturing sperm 1	HYLS1-like-1	hydrolethalus syndrome	-
0.000157134	1.19052	0.238	0.075	1	maturing sperm 1	SCNM1-like-1	RNA splicing	-
0.000181496	1.30747	0.205	0.057	1	maturing sperm 1	MOT10-like-31	Major Facilitator Superfamily	GO:0022857^molecular_function^transmembrane transporter activity`GO:0055085^biological_process^transmembrane transport
0.000383035	1.17517	0.305	0.127	1	maturing sperm 1	CDYL-like-1	enoyl-CoA delta isomerase 2	GO:0003824^molecular_function^catalytic activity
2.02326e-65	4.15316	0.975	0.13	4.9667e-61	maturing sperm 2	NV2.15544	-	-
3.82784e-64	4.90073	0.929	0.065	9.39658e-60	maturing sperm 2	CBAR2-like-1	cilium assembly	-
6.16774e-64	4.64837	0.942	0.084	1.51406e-59	maturing sperm 2	NV2.16207	-	-
5.04186e-63	5.43026	0.913	0.061	1.23768e-58	maturing sperm 2	NV2.3526	-	-
1.39067e-62	4.06231	0.975	0.126	3.4138e-58	maturing sperm 2	CI135-like-1	Domain of unknown function (DUF4572)	-
9.10053e-62	3.57031	0.975	0.271	2.234e-57	maturing sperm 2	CF97D-like-1	KIAA1430 homologue	-
1.8206e-61	4.81531	0.909	0.071	4.46921e-57	maturing sperm 2	TRI45-like-22	zinc ion binding	GO:0046872^molecular_function^metal ion binding`GO:0008270^molecular_function^zinc ion binding
4.76892e-60	4.21162	0.934	0.084	1.17067e-55	maturing sperm 2	NV2.5656	-	-
5.42421e-60	4.58316	0.9	0.072	1.33153e-55	maturing sperm 2	NV2.4151	-	-
1.28431e-58	5.11601	0.896	0.075	3.15273e-54	maturing sperm 2	NV2.21371	-	-
3.65175e-58	4.17322	0.884	0.072	8.96433e-54	maturing sperm 2	SOX30-like-1	SRY (sex determining region Y)-box 30	-
2.21515e-57	4.10796	0.913	0.09	5.43776e-53	maturing sperm 2	NV2.10720	insulin-like growth factor 2	-
5.00535e-57	2.36384	0.983	0.642	1.22871e-52	maturing sperm 2	YBOX1-like-1	CRD-mediated mRNA stabilization	GO:0003676^molecular_function^nucleic acid binding
7.21221e-57	4.15903	0.909	0.082	1.77045e-52	maturing sperm 2	FSIP2-like-1	-	-
1.39063e-56	5.92534	0.822	0.028	3.41371e-52	maturing sperm 2	NV2.4505	-	-
2.32429e-56	3.33607	0.963	0.207	5.70568e-52	maturing sperm 2	CFA77-like-1	Domain of unknown function (DUF4483)	-
4.22039e-56	5.56994	0.888	0.094	1.03602e-51	maturing sperm 2	NV2.2478	-	-
9.70189e-56	3.93604	0.929	0.135	2.38162e-51	maturing sperm 2	TEKT1-like-2	Tektin 3	-
3.01062e-54	5.10041	0.859	0.061	7.39047e-50	maturing sperm 2	NV2.19472	-	-
4.83443e-54	3.9316	0.884	0.089	1.18676e-49	maturing sperm 2	FXL15-like-1	F-box LRR-repeat protein	GO:0005515^molecular_function^protein binding`GO:0003924^molecular_function^GTPase activity`GO:0005525^molecular_function^GTP binding`GO:0007165^biological_process^signal transduction
2.28812e-53	3.3599	0.888	0.112	5.61688e-49	maturing sperm 2	NV2.10272	translation initiation factor activity	-
2.72958e-52	4.01146	0.859	0.084	6.70057e-48	maturing sperm 2	NV2.1896	-	-
4.28276e-52	2.45259	0.942	0.131	1.05133e-47	maturing sperm 2	LRRCB-like-1	Leucine rich repeat	GO:0005515^molecular_function^protein binding
4.71221e-52	3.1953	0.959	0.266	1.15675e-47	maturing sperm 2	CA194-like-1	Chromosome 1 open reading frame 194	-
3.99205e-51	3.3835	0.913	0.127	9.7997e-47	maturing sperm 2	NV2.16070	-	-
1.06323e-50	5.27363	0.788	0.049	2.61002e-46	maturing sperm 2	NV2.9113	-	-
4.69538e-50	4.80071	0.822	0.081	1.15262e-45	maturing sperm 2	NV2.2525	-	-
8.01505e-50	3.38043	0.846	0.11	1.96753e-45	maturing sperm 2	NV2.25128	-	-
1.2883e-49	3.79156	0.884	0.188	3.16252e-45	maturing sperm 2	DI3L2-like-1	polyuridylation-dependent mRNA catabolic process	-
1.57608e-49	2.65239	0.946	0.316	3.86895e-45	maturing sperm 2	TRIB2-like-1	negative regulation of interleukin-10 biosynthetic process	GO:0004672^molecular_function^protein kinase activity`GO:0005524^molecular_function^ATP binding`GO:0006468^biological_process^protein phosphorylation
1.34889e-47	1.50024	0.983	0.896	3.31127e-43	maturing sperm 2	TBB-like-4	structural constituent of cytoskeleton	GO:0003924^molecular_function^GTPase activity
2.66543e-47	5.34761	0.747	0.038	6.54311e-43	maturing sperm 2	NV2.19605	-	-
3.36038e-47	4.36834	0.763	0.077	8.24906e-43	maturing sperm 2	NV2.615	-	-
1.00538e-46	3.72499	0.867	0.102	2.468e-42	maturing sperm 2	NV2.6688	-	-
2.59361e-46	5.07178	0.743	0.04	6.36679e-42	maturing sperm 2	NV2.4120	-	-
3.41636e-46	2.17835	0.983	0.184	8.38648e-42	maturing sperm 2	KCRB-like-3	Belongs to the ATP guanido phosphotransferase family	GO:0016301^molecular_function^kinase activity`GO:0016772^molecular_function^transferase activity, transferring phosphorus-containing groups
4.49773e-46	4.41694	0.788	0.052	1.1041e-41	maturing sperm 2	NV2.13472	-	-
5.83009e-46	3.91303	0.788	0.077	1.43117e-41	maturing sperm 2	FBX41-like-1	ubiquitin-protein transferase activity	GO:0005515^molecular_function^protein binding
1.48024e-45	6.04642	0.734	0.02	3.6337e-41	maturing sperm 2	NV2.1134	-	-
1.63384e-45	5.5372	0.734	0.026	4.01075e-41	maturing sperm 2	MARH2-like-1	e3 ubiquitin-protein ligase	GO:0008270^molecular_function^zinc ion binding
3.63565e-45	5.71364	0.726	0.026	8.9248e-41	maturing sperm 2	NV2.4158	-	-
7.57709e-45	4.01947	0.772	0.074	1.86002e-40	maturing sperm 2	MRLC4	-	-
7.65161e-45	4.52382	0.763	0.046	1.87832e-40	maturing sperm 2	MARK3-like-1	Protein tyrosine kinase	GO:0004672^molecular_function^protein kinase activity`GO:0005524^molecular_function^ATP binding`GO:0006468^biological_process^protein phosphorylation
2.85472e-44	5.48141	0.726	0.031	7.00777e-40	maturing sperm 2	NV2.24479	-	-
5.80056e-44	2.34322	0.971	0.412	1.42392e-39	maturing sperm 2	MEIG1-like-1	-	-
9.82046e-44	4.77418	0.726	0.036	2.41073e-39	maturing sperm 2	NV2.11426	-	-
2.75963e-43	8.66824	0.672	0.006	6.77435e-39	maturing sperm 2	IF44L-like-1	response to other organism	-
1.51717e-42	3.85637	0.743	0.079	3.72435e-38	maturing sperm 2	NV2.17056	-	-
2.6718e-42	3.63832	0.743	0.081	6.55874e-38	maturing sperm 2	DMBX1-like-1	retrotrapezoid nucleus development	GO:0003677^molecular_function^DNA binding
2.93144e-42	8.28311	0.676	0.006	7.1961e-38	maturing sperm 2	CCD63-like-1	outer dynein arm assembly	-
4.31437e-42	4.65364	0.714	0.042	1.05909e-37	maturing sperm 2	NV2.5428	-	-
9.78518e-42	4.63029	0.701	0.04	2.40207e-37	maturing sperm 2	KAPR-like-7	Cyclic nucleotide-monophosphate binding domain	-
2.07169e-41	3.5837	0.763	0.078	5.08559e-37	maturing sperm 2	DRC10-like-1	Short calmodulin-binding motif containing conserved Ile and Gln residues.	GO:0005515^molecular_function^protein binding
2.44901e-41	3.64247	0.718	0.077	6.01184e-37	maturing sperm 2	NV2.7986	endosome to lysosome transport via multivesicular body sorting pathway	-
3.76285e-41	3.22136	0.763	0.092	9.23705e-37	maturing sperm 2	NV2.19628	vesicle-mediated transport	-
9.80706e-41	5.60047	0.672	0.023	2.40744e-36	maturing sperm 2	ARMD2-like-1	-	-
1.41506e-40	2.96265	0.826	0.176	3.4737e-36	maturing sperm 2	TEX49-like-1	-	-
9.41573e-40	2.88894	0.739	0.096	2.31137e-35	maturing sperm 2	GRD2I-like-2	Formin Homology 2 Domain	-
1.05452e-39	5.21294	0.651	0.027	2.58864e-35	maturing sperm 2	NV2.3358	-	-
1.52604e-39	1.48892	0.992	0.81	3.74613e-35	maturing sperm 2	Beta-like	structural constituent of cytoskeleton	GO:0003924^molecular_function^GTPase activity
2.76745e-39	3.32821	0.822	0.094	6.79353e-35	maturing sperm 2	Pou3	-	-
3.6053e-39	4.56815	0.68	0.042	8.85029e-35	maturing sperm 2	ATCAY-like-1	regulation of growth rate	-
3.94573e-39	3.3347	0.755	0.083	9.68597e-35	maturing sperm 2	NV2.11877	-	-
1.06013e-38	3.4842	0.73	0.094	2.60241e-34	maturing sperm 2	NV2.10082	-	-
1.42884e-38	2.6854	0.793	0.109	3.50752e-34	maturing sperm 2	NV2.12723	-	-
6.00275e-38	4.4762	0.639	0.039	1.47356e-33	maturing sperm 2	RGN-like-2	gluconolactonase activity	-
1.63509e-37	3.41903	0.747	0.087	4.01382e-33	maturing sperm 2	KCRS-like-1	creatine kinase activity	GO:0016301^molecular_function^kinase activity`GO:0016772^molecular_function^transferase activity, transferring phosphorus-containing groups
2.29367e-37	4.34684	0.668	0.056	5.63051e-33	maturing sperm 2	ZFYV1-like-1	1-phosphatidylinositol binding	GO:0046872^molecular_function^metal ion binding
2.4926e-37	3.91632	0.685	0.066	6.11883e-33	maturing sperm 2	NV2.3525	-	-
2.54432e-37	2.63566	0.817	0.189	6.2458e-33	maturing sperm 2	TM216-like-1	cilium assembly	-
3.96176e-37	4.40591	0.643	0.037	9.72533e-33	maturing sperm 2	NV2.24879	-	-
4.11698e-37	2.66677	0.851	0.153	1.01064e-32	maturing sperm 2	VAFNB-like-1	-	-
2.16923e-36	3.88901	0.697	0.098	5.32503e-32	maturing sperm 2	IF44L-like-4	response to other organism	-
3.7067e-36	4.21062	0.656	0.046	9.09921e-32	maturing sperm 2	NV2.21722	-	-
3.84738e-36	4.38357	0.618	0.043	9.44454e-32	maturing sperm 2	CC020-like-1	protein C3orf20 homolog	-
4.43694e-36	2.58116	0.784	0.106	1.08918e-31	maturing sperm 2	YPT6-like-1	(GTP)-binding protein	GO:0005525^molecular_function^GTP binding`GO:0003924^molecular_function^GTPase activity
1.46391e-35	2.84578	0.751	0.101	3.5936e-31	maturing sperm 2	NV2.13960	-	-
2.645e-35	1.72613	0.863	0.211	6.49294e-31	maturing sperm 2	BECN1-like-1	negative regulation of lysosome organization	-
3.65355e-35	5.53574	0.581	0.02	8.96874e-31	maturing sperm 2	NV2.4104	-	-
5.37443e-35	7.57425	0.577	0.007	1.31931e-30	maturing sperm 2	CCD63-like-6	outer dynein arm assembly	-
5.53742e-35	3.53812	0.734	0.122	1.35933e-30	maturing sperm 2	AKIP1-like-2	substrate adhesion-dependent cell spreading	-
5.68236e-35	4.42526	0.61	0.039	1.39491e-30	maturing sperm 2	ALO-like-1	D-arabinono-1,4-lactone oxidase	GO:0016491^molecular_function^oxidoreductase activity`GO:0050660^molecular_function^flavin adenine dinucleotide binding`GO:0055114^biological_process^obsolete oxidation-reduction process`GO:0003885^molecular_function^D-arabinono-1,4-lactone oxidase activity`GO:0016020^cellular_component^membrane
6.00139e-35	2.83903	0.726	0.124	1.47322e-30	maturing sperm 2	THEG-like-1	Testicular haploid expressed gene	-
7.67864e-35	3.09944	0.701	0.088	1.88495e-30	maturing sperm 2	NV2.12330	-	-
8.28028e-35	6.16872	0.589	0.012	2.03264e-30	maturing sperm 2	FBXL7-like-16	F-box LRR-repeat protein	GO:0005515^molecular_function^protein binding
8.33133e-35	3.50285	0.647	0.065	2.04517e-30	maturing sperm 2	ALE1-like-1	-	-
2.14523e-34	3.11397	0.668	0.077	5.26611e-30	maturing sperm 2	FBXL-like-1	A Receptor for Ubiquitination Targets	GO:0005515^molecular_function^protein binding
2.15688e-34	3.66258	0.635	0.058	5.2947e-30	maturing sperm 2	KCNB1-like-2	voltage-gated potassium channel activity	GO:0051260^biological_process^protein homooligomerization`GO:0005216^molecular_function^ion channel activity`GO:0006811^biological_process^ion transport`GO:0055085^biological_process^transmembrane transport`GO:0016020^cellular_component^membrane
2.69548e-34	4.16282	0.627	0.04	6.61687e-30	maturing sperm 2	NV2.23598	-	-
2.9239e-34	1.56808	0.988	0.68	7.17759e-30	maturing sperm 2	TBA3-like-5	structural constituent of cytoskeleton	GO:0003924^molecular_function^GTPase activity
3.32385e-34	2.4892	0.734	0.096	8.15938e-30	maturing sperm 2	REEP5-like-1	Receptor expression-enhancing protein	-
3.37542e-34	2.56333	0.759	0.108	8.28597e-30	maturing sperm 2	NV2.5151	riboflavin transmembrane transporter activity	-
3.4171e-34	3.01174	0.743	0.173	8.3883e-30	maturing sperm 2	MFTC-like-1	Ribonuclease H protein,FAD transmembrane transport	-
4.12024e-34	3.22277	0.668	0.077	1.01144e-29	maturing sperm 2	NV2.6491	-	-
7.89042e-34	3.28789	0.71	0.075	1.93694e-29	maturing sperm 2	QITRFa-R.196	G-protein coupled receptor activity	GO:0004930^molecular_function^G protein-coupled receptor activity`GO:0007186^biological_process^G protein-coupled receptor signaling pathway`GO:0016021^cellular_component^integral component of membrane
1.00077e-33	3.1675	0.685	0.087	2.45669e-29	maturing sperm 2	SECG-like-8	spectrin binding	GO:0005515^molecular_function^protein binding
1.02373e-33	2.22932	0.73	0.112	2.51305e-29	maturing sperm 2	SFXN5-like-4	-	-
1.36548e-33	3.07039	0.668	0.072	3.35199e-29	maturing sperm 2	NV2.5451	nucleoside transmembrane transporter activity	-
3.52738e-33	3.24411	0.647	0.068	8.659e-29	maturing sperm 2	ANR60-like-2	spectrin binding	GO:0005515^molecular_function^protein binding
4.07145e-33	3.63972	0.631	0.075	9.99459e-29	maturing sperm 2	NV2.10282	-	-
4.4776e-33	3.83647	0.631	0.048	1.09916e-28	maturing sperm 2	NV2.8909	-	-
6.20237e-33	2.44727	0.793	0.185	1.52256e-28	maturing sperm 2	ODF3A-like-5	Sperm-tail PG-rich repeat	-
6.22426e-33	3.58087	0.639	0.061	1.52793e-28	maturing sperm 2	QRIC2-like-8	-	-
2.32963e-32	5.02451	0.564	0.027	5.71877e-28	maturing sperm 2	CTR1-like-1	protein kinase activity	GO:0004672^molecular_function^protein kinase activity`GO:0006468^biological_process^protein phosphorylation`GO:0005524^molecular_function^ATP binding
2.52467e-32	5.39421	0.564	0.016	6.19757e-28	maturing sperm 2	KCRS-like-4	creatine kinase activity	GO:0016301^molecular_function^kinase activity`GO:0016772^molecular_function^transferase activity, transferring phosphorus-containing groups
2.67804e-32	1.66848	0.938	0.409	6.57406e-28	maturing sperm 2	RSPH1-like-8	axoneme assembly	-
4.15893e-32	2.61706	0.722	0.112	1.02093e-27	maturing sperm 2	NV2.23546	-	-
6.61859e-32	3.08464	0.668	0.09	1.62473e-27	maturing sperm 2	CI114-like-1	SPOUT domain containing methyltransferase 1	-
7.91832e-32	7.28927	0.535	0.012	1.94379e-27	maturing sperm 2	NV2.23663	-	-
1.57455e-31	2.39187	0.734	0.108	3.8652e-27	maturing sperm 2	NV2.23297	-	-
1.78573e-31	3.52907	0.635	0.087	4.38361e-27	maturing sperm 2	CBCO1-like-1	Chromosome 10 open reading frame 107	-
3.3517e-31	3.43403	0.643	0.077	8.22774e-27	maturing sperm 2	NV2.8368	-	-
3.97722e-31	3.23387	0.631	0.084	9.76327e-27	maturing sperm 2	NV2.21746	-	-
5.28832e-31	2.79575	0.689	0.136	1.29818e-26	maturing sperm 2	CK001-like-1	Protein of unknown function (DUF1143)	GO:0005634^cellular_component^nucleus
6.5127e-31	6.11748	0.527	0.015	1.59874e-26	maturing sperm 2	NV2.20003	-	-
8.4339e-31	2.6581	0.676	0.106	2.07035e-26	maturing sperm 2	NV2.25845	-	-
1.09802e-30	3.01279	0.664	0.077	2.69542e-26	maturing sperm 2	SC6A1-like-1	Belongs to the sodium neurotransmitter symporter (SNF) (TC 2.A.22) family	GO:0016021^cellular_component^integral component of membrane
1.13391e-30	2.61577	0.718	0.11	2.78352e-26	maturing sperm 2	MFGM-like-110	otic placode development	-
1.40956e-30	2.26996	0.718	0.105	3.4602e-26	maturing sperm 2	NV2.14147	-	-
1.42141e-30	2.61784	0.705	0.097	3.48928e-26	maturing sperm 2	NV2.24318	-	-
1.48474e-30	2.83222	0.78	0.308	3.64475e-26	maturing sperm 2	CDK1-like-1	RNA polymerase II CTD heptapeptide repeat kinase activity	GO:0004672^molecular_function^protein kinase activity`GO:0005524^molecular_function^ATP binding`GO:0006468^biological_process^protein phosphorylation
1.73113e-30	2.62122	0.672	0.111	4.24958e-26	maturing sperm 2	LIAT1-like-4	protein arginylation	-
2.08094e-30	3.2798	0.631	0.069	5.10828e-26	maturing sperm 2	NV2.16050	-	-
2.38034e-30	2.39813	0.743	0.17	5.84327e-26	maturing sperm 2	EFCB1-like-1	calcium ion binding	GO:0005509^molecular_function^calcium ion binding
2.82211e-30	2.40376	0.734	0.104	6.92771e-26	maturing sperm 2	ADCYA-like-1	bicarbonate binding	GO:0009190^biological_process^cyclic nucleotide biosynthetic process`GO:0035556^biological_process^intracellular signal transduction
5.83689e-30	3.21947	0.622	0.074	1.43284e-25	maturing sperm 2	TRI59-like-1	zinc ion binding	GO:0046872^molecular_function^metal ion binding
6.46878e-30	3.9521	0.564	0.046	1.58796e-25	maturing sperm 2	PDE10-like-1	3',5'-cyclic-GMP phosphodiesterase activity	GO:0005515^molecular_function^protein binding`GO:0004114^molecular_function^3',5'-cyclic-nucleotide phosphodiesterase activity`GO:0007165^biological_process^signal transduction
6.54488e-30	3.15262	0.664	0.092	1.60664e-25	maturing sperm 2	NV2.25639	-	-
7.64022e-30	4.00903	0.585	0.037	1.87552e-25	maturing sperm 2	NV2.16722	-	-
1.48951e-29	1.77624	0.759	0.11	3.65644e-25	maturing sperm 2	NV2.2720	-	-
1.65932e-29	1.65613	0.739	0.112	4.0733e-25	maturing sperm 2	TENN-like-1	-	-
1.95202e-29	4.12185	0.593	0.032	4.79182e-25	maturing sperm 2	NV2.25179	-	-
2.38168e-29	2.7197	0.606	0.068	5.84654e-25	maturing sperm 2	NV2.12060	-	-
5.99938e-29	2.60186	0.627	0.081	1.47273e-24	maturing sperm 2	NV2.16641	-	-
6.55397e-29	4.94551	0.494	0.014	1.60887e-24	maturing sperm 2	NV2.19421	-	-
6.6238e-29	2.94212	0.639	0.089	1.62601e-24	maturing sperm 2	NV2.2232	-	-
6.745e-29	1.17176	0.954	0.491	1.65576e-24	maturing sperm 2	H1D-like-8	to Saccharomyces cerevisiae HHO1 (YPL127C)	GO:0003677^molecular_function^DNA binding`GO:0006334^biological_process^nucleosome assembly`GO:0000786^cellular_component^nucleosome
9.88992e-29	2.45476	0.631	0.101	2.42778e-24	maturing sperm 2	URIC-like-1	oxidoreductase activity, acting on other nitrogenous compounds as donors, oxygen as acceptor	-
1.25708e-28	3.08738	0.631	0.084	3.08588e-24	maturing sperm 2	KCRB-like-1	creatine kinase activity	GO:0016301^molecular_function^kinase activity`GO:0016772^molecular_function^transferase activity, transferring phosphorus-containing groups
1.42942e-28	2.25144	0.714	0.106	3.50895e-24	maturing sperm 2	NV2.17811	-	-
1.624e-28	2.45194	0.593	0.08	3.9866e-24	maturing sperm 2	NV2.8328	-	-
1.63391e-28	1.64781	0.838	0.377	4.01092e-24	maturing sperm 2	NV2.15236	-	GO:0005739^cellular_component^mitochondrion`GO:0005747^cellular_component^mitochondrial respiratory chain complex I
2.1768e-28	3.89571	0.568	0.083	5.3436e-24	maturing sperm 2	SLMAP-like-1	regulation of voltage-gated sodium channel activity	GO:0005515^molecular_function^protein binding
2.21835e-28	4.61679	0.498	0.02	5.44561e-24	maturing sperm 2	NV2.2024	-	-
3.57743e-28	3.8966	0.49	0.037	8.78186e-24	maturing sperm 2	NV2.16415	-	-
4.78058e-28	2.88112	0.618	0.083	1.17354e-23	maturing sperm 2	MAP1A-like-2	-	-
5.6805e-28	2.41281	0.672	0.097	1.39445e-23	maturing sperm 2	ODF3A-like-6	Outer dense fiber	-
5.92149e-28	2.85286	0.585	0.074	1.45361e-23	maturing sperm 2	NV2.19543	-	-
6.22156e-28	4.65205	0.535	0.039	1.52727e-23	maturing sperm 2	JNK-like-1	mitogen-activated protein kinase	GO:0004672^molecular_function^protein kinase activity`GO:0005524^molecular_function^ATP binding`GO:0006468^biological_process^protein phosphorylation
1.37564e-27	2.03073	0.722	0.125	3.37692e-23	maturing sperm 2	NV2.3139	-	-
1.45269e-27	2.97535	0.639	0.075	3.56606e-23	maturing sperm 2	NV2.11063	-	-
1.52787e-27	2.72285	0.589	0.078	3.75063e-23	maturing sperm 2	SLNL1-like-5	Schlafen-like protein 1	-
1.56537e-27	1.95669	0.689	0.108	3.84267e-23	maturing sperm 2	NV2.15737	-	-
2.23457e-27	6.21664	0.465	0.015	5.48541e-23	maturing sperm 2	NV2.24836	-	-
3.62477e-27	3.87972	0.527	0.046	8.89808e-23	maturing sperm 2	NV2.16018	-	-
4.32352e-27	2.78877	0.585	0.083	1.06134e-22	maturing sperm 2	TMM26-like-3	Transmembrane protein 26	-
2.07649e-26	6.30322	0.452	0.01	5.09736e-22	maturing sperm 2	KLH28-like-1	-	GO:0005515^molecular_function^protein binding
3.20214e-26	2.03828	0.685	0.113	7.86061e-22	maturing sperm 2	NV2.20975	-	-
3.69048e-26	3.38194	0.51	0.043	9.05939e-22	maturing sperm 2	NV2.2791	-	-
3.95653e-26	7.74538	0.456	0.002	9.71248e-22	maturing sperm 2	FXL20-like-1	F-box-like	GO:0005515^molecular_function^protein binding
4.24926e-26	5.92353	0.44	0.013	1.04311e-21	maturing sperm 2	NV2.2848	-	-
5.43855e-26	6.66311	0.485	0.008	1.33506e-21	maturing sperm 2	NV2.16647	Bacterial protein of unknown function (DUF885)	-
5.60597e-26	6.45152	0.461	0.01	1.37615e-21	maturing sperm 2	NV2.4200	-	-
5.6366e-26	3.12355	0.593	0.063	1.38367e-21	maturing sperm 2	WASP-like-6	positive regulation of Arp2/3 complex-mediated actin nucleation	-
5.76009e-26	2.24185	0.647	0.133	1.41399e-21	maturing sperm 2	LRC51-like-1	U2 snRNA binding	GO:0005515^molecular_function^protein binding
6.42505e-26	3.75137	0.552	0.062	1.57722e-21	maturing sperm 2	CENPF-like-2	Cenp-F N-terminal domain	-
7.80147e-26	3.19799	0.544	0.063	1.9151e-21	maturing sperm 2	F161B-like-1	Family with sequence similarity 161, member A	-
8.65689e-26	6.56844	0.469	0.007	2.12509e-21	maturing sperm 2	CAHD1-like-8	calcium ion transport	-
1.00155e-25	2.50564	0.722	0.196	2.4586e-21	maturing sperm 2	OTOR-like-1	lipoprotein transporter activity	GO:0005515^molecular_function^protein binding
2.67321e-25	2.5579	0.585	0.087	6.5622e-21	maturing sperm 2	NV2.16171	-	-
2.80865e-25	6.78084	0.432	0.011	6.89468e-21	maturing sperm 2	CNBD2-like-17	Cyclic nucleotide-monophosphate binding domain	-
3.53431e-25	3.08085	0.51	0.053	8.67602e-21	maturing sperm 2	NV2.14550	-	-
5.39361e-25	2.53542	0.552	0.094	1.32402e-20	maturing sperm 2	NV2.6693	-	-
5.47107e-25	4.60871	0.465	0.021	1.34304e-20	maturing sperm 2	NV2.21724	-	-
6.55269e-25	1.35053	0.95	0.663	1.60855e-20	maturing sperm 2	COX6C-like-1	-	-
6.84512e-25	2.84801	0.556	0.094	1.68034e-20	maturing sperm 2	NV2.14029	-	-
6.95272e-25	6.40242	0.461	0.008	1.70675e-20	maturing sperm 2	NV2.18508	-	-
7.40364e-25	4.10119	0.465	0.026	1.81745e-20	maturing sperm 2	GEFE-like-2	guanyl-nucleotide exchange factor activity	GO:0005085^molecular_function^guanyl-nucleotide exchange factor activity`GO:0007264^biological_process^small GTPase mediated signal transduction
1.30729e-24	5.22485	0.477	0.023	3.20914e-20	maturing sperm 2	NV2.3620	-	-
1.50282e-24	3.3827	0.432	0.036	3.68911e-20	maturing sperm 2	NMD3B-like-4	NMDA glutamate receptor activity	GO:0004970^molecular_function^ionotropic glutamate receptor activity`GO:0016020^cellular_component^membrane`GO:0015276^molecular_function^ligand-gated ion channel activity
2.21409e-24	4.84106	0.473	0.019	5.43514e-20	maturing sperm 2	NV2.9278	-	-
2.49969e-24	2.05921	0.585	0.092	6.13625e-20	maturing sperm 2	NV2.8300	-	-
3.51006e-24	3.01759	0.581	0.102	8.61649e-20	maturing sperm 2	GAPR1-like-39	Belongs to the CRISP family	-
5.21071e-24	2.05436	0.631	0.136	1.27913e-19	maturing sperm 2	INT12-like-1	positive regulation of histone H3-K27 methylation,Repeats in THEG (testicular haploid expressed gene) and several fly proteins.	-
6.47285e-24	2.30259	0.627	0.098	1.58895e-19	maturing sperm 2	NV2.6111	-	-
8.20154e-24	1.88338	0.606	0.103	2.01331e-19	maturing sperm 2	LRC17-like-1	negative regulation of STAT cascade	GO:0005515^molecular_function^protein binding`GO:0005509^molecular_function^calcium ion binding,GO:0005515^molecular_function^protein binding
8.26626e-24	4.85355	0.448	0.029	2.0292e-19	maturing sperm 2	SO4C1-like-4	Solute carrier organic anion transporter family, member	GO:0055085^biological_process^transmembrane transport`GO:0016020^cellular_component^membrane`GO:0022857^molecular_function^transmembrane transporter activity`GO:0005515^molecular_function^protein binding
1.53913e-23	2.97387	0.564	0.068	3.77826e-19	maturing sperm 2	NV2.16277	EF-hand domain pair	-
2.39833e-23	2.64614	0.568	0.078	5.88742e-19	maturing sperm 2	NV2.1148	-	-
2.40759e-23	3.7301	0.481	0.05	5.91016e-19	maturing sperm 2	CCD63-like-5	outer dynein arm assembly	-
4.0727e-23	2.71713	0.515	0.073	9.99765e-19	maturing sperm 2	NV2.12383	-	-
6.54413e-23	4.52933	0.415	0.023	1.60645e-18	maturing sperm 2	PLK1-like-1	protein serine/threonine kinase activity	GO:0004672^molecular_function^protein kinase activity`GO:0005524^molecular_function^ATP binding`GO:0006468^biological_process^protein phosphorylation`GO:0005515^molecular_function^protein binding
7.36518e-23	3.11806	0.444	0.043	1.808e-18	maturing sperm 2	NV2.21543	-	-
8.71064e-23	1.94638	0.593	0.097	2.13829e-18	maturing sperm 2	NPSR1-like-4	-	-
1.3744e-22	2.34593	0.556	0.102	3.37389e-18	maturing sperm 2	LAMB4-like-12	-	-
1.45781e-22	4.76099	0.423	0.023	3.57864e-18	maturing sperm 2	PRK2-like-1	protein serine/threonine kinase activity	GO:0004672^molecular_function^protein kinase activity`GO:0005524^molecular_function^ATP binding`GO:0006468^biological_process^protein phosphorylation
1.72358e-22	3.15179	0.494	0.066	4.23104e-18	maturing sperm 2	TXN4B-like-1	-	-
1.88249e-22	2.34535	0.56	0.092	4.62114e-18	maturing sperm 2	NV2.1147	-	-
2.04504e-22	2.12579	0.577	0.084	5.02017e-18	maturing sperm 2	NV2.23921	-	-
3.03682e-22	2.55391	0.61	0.093	7.45479e-18	maturing sperm 2	NID2-like-1	calcium ion binding	GO:0005515^molecular_function^protein binding`GO:0005509^molecular_function^calcium ion binding
3.97545e-22	1.39216	0.801	0.387	9.75894e-18	maturing sperm 2	NCKX2-like-1	Belongs to the Ca(2 ) cation antiporter (CaCA) (TC 2.A.19) family	GO:0055085^biological_process^transmembrane transport`GO:0016021^cellular_component^integral component of membrane
7.17465e-22	1.67513	0.884	0.514	1.76123e-17	maturing sperm 2	KAP2-like-1	cAMP-dependent protein kinase regulator activity	-
1.00795e-21	2.64645	0.494	0.075	2.47431e-17	maturing sperm 2	WDR87-like-1	WD repeat-containing protein	GO:0005515^molecular_function^protein binding
1.43514e-21	1.56243	0.647	0.115	3.52298e-17	maturing sperm 2	CML20-like-1	spermatogenesis-associated protein	GO:0005509^molecular_function^calcium ion binding
1.62536e-21	6.04759	0.382	0.008	3.98993e-17	maturing sperm 2	NV2.9962	-	-
2.34778e-21	2.84436	0.552	0.08	5.76333e-17	maturing sperm 2	HMCN2-like-5	-	-
2.85698e-21	3.46993	0.469	0.058	7.01332e-17	maturing sperm 2	NV2.14154	-	-
3.37821e-21	6.33464	0.373	0.005	8.29282e-17	maturing sperm 2	BMBL-like-3	brambleberry-like	-
4.63055e-21	1.94106	0.523	0.09	1.13671e-16	maturing sperm 2	NV2.10035	-	-
4.92647e-21	2.18363	0.643	0.209	1.20935e-16	maturing sperm 2	FIMB-like-2	actin filament network formation	GO:0005515^molecular_function^protein binding
5.40384e-21	2.35675	0.585	0.111	1.32653e-16	maturing sperm 2	TTLL2-like-1	ligase activity	GO:0006464^biological_process^cellular protein modification process
6.64509e-21	2.00008	0.564	0.1	1.63124e-16	maturing sperm 2	T229B-like-7	Transmembrane protein 229A	-
2.11543e-20	2.27208	0.573	0.173	5.19295e-16	maturing sperm 2	IDH3A-like-2	isocitrate dehydrogenase (NAD+) activity	GO:0016616^molecular_function^oxidoreductase activity, acting on the CH-OH group of donors, NAD or NADP as acceptor`GO:0055114^biological_process^obsolete oxidation-reduction process
2.39442e-20	2.48452	0.556	0.08	5.87782e-16	maturing sperm 2	NV2.24317	-	-
3.94355e-20	5.99721	0.402	0.019	9.68063e-16	maturing sperm 2	NV2.5611	-	-
4.51124e-20	1.52363	0.585	0.108	1.10742e-15	maturing sperm 2	TSSK4-like-1	Testis-specific serine threonine-protein kinase	GO:0004672^molecular_function^protein kinase activity`GO:0005524^molecular_function^ATP binding`GO:0006468^biological_process^protein phosphorylation
8.33925e-20	3.27312	0.485	0.056	2.04712e-15	maturing sperm 2	CCZ1-like-1	vesicle-mediated transport	GO:0016192^biological_process^vesicle-mediated transport
8.44123e-20	5.23019	0.398	0.015	2.07215e-15	maturing sperm 2	MFS12-like-9	major facilitator superfamily	GO:0022857^molecular_function^transmembrane transporter activity`GO:0055085^biological_process^transmembrane transport,GO:0022857^molecular_function^transmembrane transporter activity`GO:0055085^biological_process^transmembrane transport`GO:0005351^molecular_function^carbohydrate:proton symporter activity`GO:0008643^biological_process^carbohydrate transport`GO:0016020^cellular_component^membrane
1.05454e-19	3.26735	0.382	0.041	2.58869e-15	maturing sperm 2	CNBD2-like-16	Cyclic nucleotide-monophosphate binding domain	-
1.06075e-19	1.91619	0.556	0.089	2.60392e-15	maturing sperm 2	NV2.10033	-	-
1.96485e-19	3.01451	0.448	0.07	4.82333e-15	maturing sperm 2	NV2.2236	-	-
3.08486e-19	1.77341	0.544	0.097	7.57271e-15	maturing sperm 2	NV2.19756	-	-
4.13844e-19	2.37415	0.485	0.09	1.01591e-14	maturing sperm 2	NV2.1149	-	-
4.56939e-19	2.03924	0.631	0.244	1.12169e-14	maturing sperm 2	BIRC5-like-1	inhibition of cysteine-type endopeptidase activity involved in apoptotic process	-
5.83325e-19	2.7203	0.485	0.113	1.43195e-14	maturing sperm 2	NV2.20089	-	-
8.58604e-19	5.0369	0.373	0.012	2.1077e-14	maturing sperm 2	NV2.10059	-	-
1.12001e-18	2.02424	0.689	0.316	2.74939e-14	maturing sperm 2	EDF1-like-1	positive regulation of DNA binding	-
1.8336e-18	3.43542	0.402	0.04	4.50111e-14	maturing sperm 2	NV2.23239	peptidyl-dipeptidase activity	-
2.14077e-18	3.13354	0.452	0.068	5.25516e-14	maturing sperm 2	NV2.18177	-	-
2.21537e-18	4.46303	0.365	0.02	5.4383e-14	maturing sperm 2	MBOA5-like-6	1-acylglycerophosphocholine O-acyltransferase activity	-
2.9652e-18	2.29849	0.61	0.171	7.27898e-14	maturing sperm 2	SL9C1-like-1	Solute carrier family 9, subfamily C (Na -transporting carboxylic acid decarboxylase), member 1	GO:0015299^molecular_function^solute:proton antiporter activity`GO:0006812^biological_process^cation transport`GO:0055085^biological_process^transmembrane transport`GO:0016021^cellular_component^integral component of membrane`GO:0005216^molecular_function^ion channel activity`GO:0006811^biological_process^ion transport`GO:0016020^cellular_component^membrane
3.18461e-18	2.78404	0.498	0.069	7.81758e-14	maturing sperm 2	NV2.1970	-	-
3.29029e-18	1.97794	0.593	0.18	8.077e-14	maturing sperm 2	FA72A-like-1	regulation of brain-derived neurotrophic factor-activated receptor activity	-
3.31957e-18	2.01353	0.506	0.101	8.14888e-14	maturing sperm 2	CT085-like-1	Normal lung function maintenance, Low in Lung Cancer 1 protein	-
3.59415e-18	1.97312	0.539	0.096	8.82291e-14	maturing sperm 2	TSSK3-like-1	positive regulation of CREB transcription factor activity	GO:0004672^molecular_function^protein kinase activity`GO:0005524^molecular_function^ATP binding`GO:0006468^biological_process^protein phosphorylation
5.08484e-18	5.13829	0.336	0.021	1.24823e-13	maturing sperm 2	NV2.22498	-	-
4.42511e-17	2.2667	0.432	0.07	1.08628e-12	maturing sperm 2	HMCN1-like-10	coagulation factor V	GO:0005509^molecular_function^calcium ion binding
6.17058e-17	5.89467	0.303	0.012	1.51475e-12	maturing sperm 2	NV2.20005	-	-
6.85847e-17	5.84026	0.303	0.01	1.68362e-12	maturing sperm 2	OIT3-like-10	Concanavalin A-like lectin/glucanases superfamily	-
1.08872e-16	2.93556	0.39	0.042	2.67259e-12	maturing sperm 2	ATX2L-like-3	enhancer sequence-specific DNA binding	-
1.10941e-16	2.45939	0.539	0.15	2.72338e-12	maturing sperm 2	NFX1-like-1	negative regulation of MHC class II biosynthetic process	GO:0008270^molecular_function^zinc ion binding`GO:0005634^cellular_component^nucleus`GO:0003676^molecular_function^nucleic acid binding
1.47458e-16	3.40151	0.349	0.043	3.61981e-12	maturing sperm 2	SCNNB-like-1	ligand-gated sodium channel activity	GO:0005272^molecular_function^sodium channel activity`GO:0006814^biological_process^sodium ion transport`GO:0016020^cellular_component^membrane
6.93373e-16	4.23992	0.328	0.017	1.70209e-11	maturing sperm 2	NV2.4824	-	-
1.67139e-15	2.03144	0.477	0.084	4.10293e-11	maturing sperm 2	NV2.23556	-	-
1.81947e-15	2.70357	0.469	0.109	4.46643e-11	maturing sperm 2	SYCC-like-1	cysteine-tRNA ligase activity	-
3.04187e-15	2.36692	0.436	0.067	7.46718e-11	maturing sperm 2	NTPES-like-1	5'-nucleotidase, C-terminal domain	GO:0016787^molecular_function^hydrolase activity`GO:0009166^biological_process^nucleotide catabolic process
4.88964e-15	1.4646	0.44	0.091	1.20031e-10	maturing sperm 2	LTBP4-like-3	G-protein coupled receptor activity	GO:0005509^molecular_function^calcium ion binding
5.17919e-15	1.14461	0.494	0.112	1.27139e-10	maturing sperm 2	NV2.8536	-	-
6.45968e-15	2.26372	0.419	0.086	1.58572e-10	maturing sperm 2	AMT1-like-11	ammonium transmembrane transporter activity	GO:0008519^molecular_function^ammonium transmembrane transporter activity`GO:0015696^biological_process^ammonium transport`GO:0016020^cellular_component^membrane
1.18828e-14	1.2601	0.726	0.377	2.91699e-10	maturing sperm 2	CECR2-like-1	ATP-dependent chromatin remodeling	GO:0005515^molecular_function^protein binding
1.27118e-14	3.16338	0.357	0.041	3.12049e-10	maturing sperm 2	NV2.7386	-	-
1.77991e-14	2.9093	0.32	0.034	4.36932e-10	maturing sperm 2	KLF18-like-1	-	-
1.85049e-14	1.96291	0.456	0.09	4.54259e-10	maturing sperm 2	NFH-like-8	-	-
2.56082e-14	1.384	0.452	0.1	6.28629e-10	maturing sperm 2	HMCN1-like-112	calcium ion binding	GO:0005509^molecular_function^calcium ion binding
3.01832e-14	2.17501	0.432	0.089	7.40937e-10	maturing sperm 2	SCN1-like-1	voltage-gated sodium channel activity	GO:0005216^molecular_function^ion channel activity`GO:0006811^biological_process^ion transport`GO:0055085^biological_process^transmembrane transport`GO:0016020^cellular_component^membrane
3.03657e-14	3.50194	0.29	0.036	7.45418e-10	maturing sperm 2	NV2.19171	F-box-like	GO:0005515^molecular_function^protein binding
3.14523e-14	3.16652	0.328	0.05	7.72092e-10	maturing sperm 2	MOT10-like-31	Major Facilitator Superfamily	GO:0022857^molecular_function^transmembrane transporter activity`GO:0055085^biological_process^transmembrane transport
3.61115e-14	1.58424	0.49	0.102	8.86465e-10	maturing sperm 2	HCN2-like-6	Potassium sodium hyperpolarization-activated cyclic nucleotide-gated channel	GO:0005216^molecular_function^ion channel activity`GO:0006811^biological_process^ion transport`GO:0055085^biological_process^transmembrane transport`GO:0016020^cellular_component^membrane
4.75539e-14	2.33707	0.373	0.059	1.16735e-09	maturing sperm 2	NV2.14760	-	-
6.76112e-14	2.21892	0.436	0.13	1.65972e-09	maturing sperm 2	BRDT-like-1	chromatin remodeling	GO:0005515^molecular_function^protein binding
7.85055e-14	1.12744	0.477	0.103	1.92715e-09	maturing sperm 2	FBN3-like-5	calcium ion binding	GO:0005509^molecular_function^calcium ion binding
8.69852e-14	1.64697	0.452	0.086	2.13531e-09	maturing sperm 2	NV2.1247	-	-
9.07701e-14	2.14045	0.614	0.34	2.22823e-09	maturing sperm 2	AKIRB-like-1	Akirin 2	-
9.99569e-14	2.67379	0.365	0.055	2.45374e-09	maturing sperm 2	NV2.12661	-	-
1.00312e-13	2.38565	0.349	0.07	2.46246e-09	maturing sperm 2	RN151-like-1	Zinc finger, C3HC4 type (RING finger)	GO:0046872^molecular_function^metal ion binding
2.54768e-13	4.41015	0.29	0.021	6.25404e-09	maturing sperm 2	TSN36-like-1	-	GO:0016021^cellular_component^integral component of membrane
3.35357e-13	2.28348	0.394	0.074	8.23235e-09	maturing sperm 2	TSAL-like-1	Threonine dehydratase	-
6.32676e-13	1.21955	0.448	0.132	1.55309e-08	maturing sperm 2	HSF2-like-1	heat shock factor	GO:0003700^molecular_function^DNA-binding transcription factor activity`GO:0043565^molecular_function^sequence-specific DNA binding`GO:0006355^biological_process^regulation of transcription, DNA-templated
6.87599e-13	7.3489	0.241	0.002	1.68792e-08	maturing sperm 2	NV2.14445	-	-
7.81763e-13	1.7292	0.436	0.102	1.91907e-08	maturing sperm 2	ENAM-like-1	-	-
1.07331e-12	3.338	0.303	0.041	2.63475e-08	maturing sperm 2	TRI45-like-26	zinc ion binding	GO:0046872^molecular_function^metal ion binding`GO:0008270^molecular_function^zinc ion binding
1.09414e-12	3.17456	0.328	0.061	2.6859e-08	maturing sperm 2	HCN2-like-1	Potassium sodium hyperpolarization-activated cyclic nucleotide-gated channel	GO:0005216^molecular_function^ion channel activity`GO:0006811^biological_process^ion transport`GO:0055085^biological_process^transmembrane transport`GO:0016020^cellular_component^membrane
1.43884e-12	2.39097	0.407	0.072	3.53207e-08	maturing sperm 2	NV2.21209	-	-
1.44732e-12	1.86109	0.369	0.137	3.55288e-08	maturing sperm 2	OSER1-like-2	-	-
1.89941e-12	3.41072	0.253	0.026	4.66268e-08	maturing sperm 2	NV2.5021	-	-
2.08352e-12	2.22724	0.353	0.099	5.11461e-08	maturing sperm 2	TEPP-like-1	-	-
2.63958e-12	2.1079	0.477	0.187	6.47963e-08	maturing sperm 2	GTSE1-like-1	G-2 and S-phase expressed 1	-
2.94835e-12	3.36805	0.241	0.021	7.2376e-08	maturing sperm 2	TauD	Taurine catabolism dioxygenase TauD, TfdA family	GO:0016491^molecular_function^oxidoreductase activity`GO:0055114^biological_process^obsolete oxidation-reduction process
4.65002e-12	3.10404	0.299	0.031	1.14149e-07	maturing sperm 2	MLC2-like-7	Myosin, light	GO:0005509^molecular_function^calcium ion binding
5.20638e-12	2.31046	0.32	0.05	1.27806e-07	maturing sperm 2	NV2.4260	-	-
5.25634e-12	4.71183	0.224	0.02	1.29033e-07	maturing sperm 2	CIPKA-like-1	protein serine/threonine kinase activity	GO:0004672^molecular_function^protein kinase activity`GO:0005524^molecular_function^ATP binding`GO:0006468^biological_process^protein phosphorylation
5.6023e-12	1.37079	0.44	0.109	1.37525e-07	maturing sperm 2	CNGA2-like-1	cyclic nucleotide-gated ion channel activity	GO:0005216^molecular_function^ion channel activity`GO:0006811^biological_process^ion transport`GO:0055085^biological_process^transmembrane transport`GO:0016020^cellular_component^membrane
8.57625e-12	2.61989	0.311	0.049	2.1053e-07	maturing sperm 2	NV2.8792	-	-
1.21801e-11	4.39016	0.278	0.021	2.98997e-07	maturing sperm 2	NV2.155	-	-
1.91281e-11	3.96845	0.249	0.025	4.69556e-07	maturing sperm 2	SANT-like-17	-	-
1.99349e-11	2.56873	0.261	0.037	4.89363e-07	maturing sperm 2	NV2.8048	-	-
2.16727e-11	2.11676	0.295	0.065	5.32021e-07	maturing sperm 2	ACOX1-like-1	acyl-Coenzyme A oxidase	GO:0003997^molecular_function^acyl-CoA oxidase activity`GO:0006635^biological_process^fatty acid beta-oxidation`GO:0005777^cellular_component^peroxisome
2.18441e-11	2.23473	0.353	0.099	5.3623e-07	maturing sperm 2	ASPM-like-1	negative regulation of asymmetric cell division	GO:0005515^molecular_function^protein binding
2.19461e-11	2.02991	0.324	0.069	5.38733e-07	maturing sperm 2	MFGM-like-123	calcium ion binding	-
2.35446e-11	2.61507	0.299	0.037	5.77973e-07	maturing sperm 2	S22A5-like-8	solute carrier family 22	GO:0022857^molecular_function^transmembrane transporter activity`GO:0055085^biological_process^transmembrane transport`GO:0016021^cellular_component^integral component of membrane
2.57186e-11	2.07321	0.419	0.137	6.31341e-07	maturing sperm 2	RPAP3-like-1	RNA polymerase	GO:0005515^molecular_function^protein binding
2.62398e-11	1.12701	0.593	0.25	6.44134e-07	maturing sperm 2	VMP1-like-1	endoplasmic reticulum organization	-
2.64981e-11	4.38849	0.232	0.021	6.50475e-07	maturing sperm 2	NV2.16868	-	-
3.49684e-11	2.81331	0.303	0.062	8.58405e-07	maturing sperm 2	GPTC2-like-1	negative regulation of phosphatase activity	GO:0003676^molecular_function^nucleic acid binding
3.65853e-11	1.95776	0.344	0.107	8.98097e-07	maturing sperm 2	NV2.8389	-	-
3.77498e-11	2.15225	0.282	0.067	9.26682e-07	maturing sperm 2	Nkd1-like	positive regulation of non-canonical Wnt signaling pathway via JNK cascade	-
5.46351e-11	2.88529	0.295	0.084	1.34118e-06	maturing sperm 2	CCD15-like-1	Coiled-coil domain containing 15	-
7.66201e-11	3.00817	0.286	0.049	1.88087e-06	maturing sperm 2	DPOD4-like-1	DNA polymerase delta subunit 4	GO:0000731^biological_process^DNA synthesis involved in DNA repair`GO:0006260^biological_process^DNA replication
1.15014e-10	1.59443	0.402	0.105	2.82335e-06	maturing sperm 2	NV2.5896	-	-
1.36613e-10	1.65337	0.324	0.08	3.35357e-06	maturing sperm 2	TM145-like-1	Transmembrane protein 145	GO:0007186^biological_process^G protein-coupled receptor signaling pathway`GO:0019236^biological_process^response to pheromone
1.38231e-10	1.94454	0.349	0.133	3.39329e-06	maturing sperm 2	CDYL-like-1	enoyl-CoA delta isomerase 2	GO:0003824^molecular_function^catalytic activity
1.39192e-10	3.3515	0.212	0.031	3.41689e-06	maturing sperm 2	MOT5-like-1	-	GO:0022857^molecular_function^transmembrane transporter activity`GO:0055085^biological_process^transmembrane transport
1.68164e-10	1.42049	0.365	0.09	4.12808e-06	maturing sperm 2	B3A3-like-1	sodium:bicarbonate symporter activity	GO:0008509^molecular_function^anion transmembrane transporter activity`GO:0006820^biological_process^anion transport`GO:0016021^cellular_component^integral component of membrane
1.99974e-10	3.04903	0.282	0.027	4.90896e-06	maturing sperm 2	NV2.2602	-	-
2.86556e-10	2.19125	0.261	0.045	7.03437e-06	maturing sperm 2	NV2.2200	cleavage in ITS2 between 5.8S rRNA and LSU-rRNA of tricistronic rRNA transcript (SSU-rRNA, 5.8S rRNA, LSU-rRNA)	-
2.90117e-10	3.381	0.257	0.032	7.12179e-06	maturing sperm 2	CNBD2-like-1	cAMP binding	-
3.10018e-10	2.6973	0.32	0.071	7.61032e-06	maturing sperm 2	RB39B-like-1	GTPase activity	GO:0005525^molecular_function^GTP binding`GO:0003924^molecular_function^GTPase activity
5.40259e-10	2.9771	0.39	0.11	1.32623e-05	maturing sperm 2	DHCR7-like-1	brassinosteroid metabolic process	GO:0016628^molecular_function^oxidoreductase activity, acting on the CH-CH group of donors, NAD or NADP as acceptor`GO:0016126^biological_process^sterol biosynthetic process`GO:0016020^cellular_component^membrane
5.97426e-10	2.37924	0.245	0.069	1.46656e-05	maturing sperm 2	T229B-like-1	Putative ABC-transporter type IV	-
6.4597e-10	2.32261	0.307	0.081	1.58573e-05	maturing sperm 2	CHAC2-like-1	glutathione specific gamma-glutamylcyclotransferase activity	GO:0003839^molecular_function^gamma-glutamylcyclotransferase activity`GO:0006751^biological_process^glutathione catabolic process
6.94652e-10	3.02613	0.332	0.093	1.70523e-05	maturing sperm 2	SETD2-like-1	Histone-lysine N-methyltransferase	GO:0018024^molecular_function^histone-lysine N-methyltransferase activity`GO:0005634^cellular_component^nucleus`GO:0005515^molecular_function^protein binding`GO:0006355^biological_process^regulation of transcription, DNA-templated`GO:0034968^biological_process^histone lysine methylation`GO:0005694^cellular_component^chromosome,GO:0018024^molecular_function^histone-lysine N-methyltransferase activ…
1.00686e-09	2.19132	0.311	0.087	2.47165e-05	maturing sperm 2	CCNF-like-1	re-entry into mitotic cell cycle	GO:0005515^molecular_function^protein binding
1.02468e-09	2.01353	0.274	0.057	2.51538e-05	maturing sperm 2	NV2.16098	-	-
1.14395e-09	1.71799	0.349	0.083	2.80818e-05	maturing sperm 2	FA5-like-22	protein tyrosine kinase collagen receptor activity	-
2.07075e-09	1.37281	0.361	0.093	5.08326e-05	maturing sperm 2	NV2.20107	-	-
2.11635e-09	1.54579	0.303	0.061	5.19521e-05	maturing sperm 2	NV2.17375	-	-
2.6748e-09	2.55335	0.27	0.053	6.56609e-05	maturing sperm 2	FBX22-like-2	regulation of skeletal muscle fiber development	GO:0005515^molecular_function^protein binding
2.68634e-09	1.04662	0.328	0.076	6.59443e-05	maturing sperm 2	NV2.23577	-	-
6.24235e-09	2.74576	0.249	0.05	0.000153237	maturing sperm 2	NV2.16853	-	-
6.61309e-09	2.69058	0.27	0.045	0.000162338	maturing sperm 2	IPL1-like-1	-	-
6.81578e-09	3.45899	0.212	0.033	0.000167314	maturing sperm 2	NV2.11424	-	-
7.1423e-09	1.35055	0.589	0.388	0.000175329	maturing sperm 2	CG057-like-2	-	-
7.49594e-09	2.75654	0.303	0.046	0.00018401	maturing sperm 2	NV2.25898	-	GO:0005509^molecular_function^calcium ion binding
8.57269e-09	1.35219	0.353	0.08	0.000210442	maturing sperm 2	CAHD1-like-3	calcium ion transport	-
9.92334e-09	2.57708	0.315	0.082	0.000243598	maturing sperm 2	PDE5-like-1	3',5'-cyclic-GMP phosphodiesterase activity	GO:0005515^molecular_function^protein binding`GO:0004114^molecular_function^3',5'-cyclic-nucleotide phosphodiesterase activity`GO:0007165^biological_process^signal transduction
1.2085e-08	1.22751	0.349	0.098	0.000296662	maturing sperm 2	NV2.428	-	-
1.20938e-08	2.47205	0.249	0.043	0.000296879	maturing sperm 2	NV2.834	-	-
1.65332e-08	1.83761	0.32	0.072	0.000405858	maturing sperm 2	MARH3-like-4	E3 ubiquitin-protein ligase	GO:0008270^molecular_function^zinc ion binding
1.77184e-08	2.5133	0.369	0.143	0.000434951	maturing sperm 2	MLP3A-like-1	cellular response to nitrogen levels	-
2.43094e-08	1.7392	0.282	0.066	0.000596748	maturing sperm 2	NV2.20779	-	-
2.50006e-08	2.37275	0.261	0.082	0.000613715	maturing sperm 2	FBX11-like-1	zinc ion binding	GO:0005515^molecular_function^protein binding,GO:0008270^molecular_function^zinc ion binding,GO:0005515^molecular_function^protein binding`GO:0008270^molecular_function^zinc ion binding
3.16635e-08	1.69962	0.51	0.329	0.000777276	maturing sperm 2	CREB1-like-1	chemotaxis to arachidonic acid	GO:0005515^molecular_function^protein binding`GO:0006355^biological_process^regulation of transcription, DNA-templated`GO:0003700^molecular_function^DNA-binding transcription factor activity,GO:0003700^molecular_function^DNA-binding transcription factor activity`GO:0006355^biological_process^regulation of transcription, DNA-templated
3.23497e-08	1.86552	0.278	0.053	0.000794121	maturing sperm 2	KATIP-like-2	-	-
7.30441e-08	1.16697	0.34	0.099	0.00179309	maturing sperm 2	ENAM-like-2	-	-
9.85384e-08	1.59678	0.303	0.061	0.00241892	maturing sperm 2	NV2.7529	-	-
1.23134e-07	2.26822	0.216	0.051	0.00302269	maturing sperm 2	PRM1A-like-5	glomerular parietal epithelial cell differentiation	GO:0016021^cellular_component^integral component of membrane
1.24042e-07	1.34917	0.249	0.068	0.00304498	maturing sperm 2	LMF2-like-1	Involved in the maturation of specific proteins in the endoplasmic reticulum	-
1.31632e-07	2.47479	0.203	0.043	0.0032313	maturing sperm 2	PKD2-like-31	calcium ion transmembrane transport	GO:0005216^molecular_function^ion channel activity`GO:0006811^biological_process^ion transport`GO:0055085^biological_process^transmembrane transport`GO:0016020^cellular_component^membrane
1.52949e-07	3.35458	0.212	0.022	0.0037546	maturing sperm 2	NV2.6507	-	-
2.01107e-07	1.62908	0.344	0.087	0.00493677	maturing sperm 2	NV2.15752	-	-
2.42712e-07	2.50389	0.237	0.055	0.0059581	maturing sperm 2	U518-like-1	Family with sequence similarity 160, member	-
2.43283e-07	2.31902	0.274	0.081	0.00597211	maturing sperm 2	SCNM1-like-1	RNA splicing	-
2.54694e-07	2.6523	0.237	0.049	0.00625222	maturing sperm 2	TTK-like-1	Dual specificity protein kinase	GO:0004672^molecular_function^protein kinase activity`GO:0005524^molecular_function^ATP binding`GO:0006468^biological_process^protein phosphorylation
3.02905e-07	2.03929	0.295	0.117	0.00743572	maturing sperm 2	DCA12-like-1	DDB1 and CUL4 associated factor 12	-
3.50226e-07	1.33813	0.353	0.111	0.00859736	maturing sperm 2	CD045-like-1	Domain of unknown function (DUF4562)	-
3.6222e-07	1.94471	0.228	0.055	0.00889179	maturing sperm 2	FOXJ3-like-6	sequence-specific DNA binding	GO:0003700^molecular_function^DNA-binding transcription factor activity`GO:0043565^molecular_function^sequence-specific DNA binding`GO:0006355^biological_process^regulation of transcription, DNA-templated
3.64987e-07	1.31723	0.349	0.131	0.00895971	maturing sperm 2	CDKL5-like-1	positive regulation of dendritic spine development	GO:0004672^molecular_function^protein kinase activity`GO:0005524^molecular_function^ATP binding`GO:0006468^biological_process^protein phosphorylation
3.99262e-07	1.37763	0.34	0.098	0.00980108	maturing sperm 2	NV2.15761	-	-
4.28337e-07	2.55171	0.228	0.055	0.0105148	maturing sperm 2	GPCP1-like-1	starch binding. It is involved in the biological process described with lipid metabolic process	GO:0008081^molecular_function^phosphoric diester hydrolase activity`GO:0006629^biological_process^lipid metabolic process
4.84126e-07	1.65337	0.278	0.097	0.0118843	maturing sperm 2	NV2.24092	-	-
4.84228e-07	1.09957	0.303	0.121	0.0118868	maturing sperm 2	TLC3A-like-1	family with sequence similarity 57, member A	GO:0016021^cellular_component^integral component of membrane
5.00405e-07	2.12129	0.266	0.086	0.0122839	maturing sperm 2	UBX10-like-1	cilium assembly	GO:0005515^molecular_function^protein binding
5.35319e-07	1.05831	0.224	0.074	0.013141	maturing sperm 2	NV2.10539	endocytic hemoglobin import	-
5.70579e-07	1.37438	0.394	0.188	0.0140066	maturing sperm 2	NV2.23151	-	-
6.5113e-07	1.80639	0.299	0.086	0.0159839	maturing sperm 2	OPN4B-like-12	-	-
6.91924e-07	1.29886	0.452	0.214	0.0169854	maturing sperm 2	NV2.20900	-	-
8.5314e-07	1.24513	0.328	0.141	0.0209429	maturing sperm 2	TNG2-like-1	Transport and Golgi organisation 2	-
9.64263e-07	1.47036	0.51	0.31	0.0236707	maturing sperm 2	SEC62-like-1	posttranslational protein targeting to endoplasmic reticulum membrane	GO:0015031^biological_process^protein transport`GO:0030176^cellular_component^integral component of endoplasmic reticulum membrane
1.13844e-06	1.45651	0.415	0.206	0.0279465	maturing sperm 2	METH-like-1	5-methyltetrahydrofolate-dependent methyltransferase activity	GO:0042558^biological_process^pteridine-containing compound metabolic process`GO:0031419^molecular_function^cobalamin binding`GO:0046872^molecular_function^metal ion binding`GO:0008705^molecular_function^methionine synthase activity`GO:0009086^biological_process^methionine biosynthetic process
1.90917e-06	1.72128	0.286	0.121	0.0468662	maturing sperm 2	YL662-like-2	Domain of unknown function (DUF4419)	-
2.9572e-06	1.71504	0.328	0.118	0.0725934	maturing sperm 2	TOPK-like-1	protein serine/threonine kinase activity	GO:0004672^molecular_function^protein kinase activity`GO:0006468^biological_process^protein phosphorylation`GO:0005524^molecular_function^ATP binding
4.20418e-06	1.28904	0.386	0.181	0.103204	maturing sperm 2	MDR1-like-1	ATP-binding cassette, subfamily B (MDR TAP), member	GO:0005524^molecular_function^ATP binding`GO:0042626^molecular_function^ATPase-coupled transmembrane transporter activity`GO:0055085^biological_process^transmembrane transport`GO:0016021^cellular_component^integral component of membrane
4.70574e-06	1.02975	0.448	0.212	0.115517	maturing sperm 2	DYLT5-like-1	Tctex-1 family	-
6.14085e-06	2.3017	0.22	0.051	0.150746	maturing sperm 2	WDR76-like-1	regulation of DNA damage checkpoint	GO:0005515^molecular_function^protein binding
7.15984e-06	2.13415	0.241	0.075	0.17576	maturing sperm 2	IKBP1-like-1	interleukin-1 receptor-associated kinase	-
9.40264e-06	1.35437	0.257	0.103	0.230816	maturing sperm 2	KPBB-like-1	Phosphorylase b kinase catalyzes the phosphorylation of serine in certain substrates, including troponin I	-
9.98441e-06	1.70632	0.274	0.111	0.245097	maturing sperm 2	POC1A-like-1	POC1 centriolar protein	GO:0005515^molecular_function^protein binding
2.19187e-05	1.51218	0.299	0.109	0.53806	maturing sperm 2	SC16A-like-1	protein localization to endoplasmic reticulum exit site	-
2.5503e-05	1.71895	0.315	0.146	0.626046	maturing sperm 2	DPPA4-like-1	Dppa2/4 conserved region	-
2.92016e-05	2.18037	0.324	0.148	0.716841	maturing sperm 2	PLK1-like-2	protein serine/threonine kinase activity	GO:0004672^molecular_function^protein kinase activity`GO:0005524^molecular_function^ATP binding`GO:0006468^biological_process^protein phosphorylation`GO:0005515^molecular_function^protein binding
4.49127e-05	1.17427	0.232	0.102	1	maturing sperm 2	NV2.19654	-	-
4.90221e-05	1.32223	0.232	0.069	1	maturing sperm 2	CTRB-like-1	digestion	GO:0004252^molecular_function^serine-type endopeptidase activity`GO:0006508^biological_process^proteolysis
5.84171e-05	1.92756	0.228	0.089	1	maturing sperm 2	NV2.24663	-	-
0.000102287	1.85724	0.203	0.1	1	maturing sperm 2	TRNK1-like-1	Tetratricopeptide repeat and ankyrin repeat containing 1	GO:0005524^molecular_function^ATP binding
0.000103494	2.06485	0.282	0.119	1	maturing sperm 2	MTFR1-like-1	mitochondrial fission	-
0.000138866	1.07267	0.237	0.083	1	maturing sperm 2	NV2.25589	-	GO:0005515^molecular_function^protein binding
0.000159444	1.86174	0.253	0.109	1	maturing sperm 2	NV2.16874	-	-
0.000183984	1.14672	0.203	0.068	1	maturing sperm 2	RGSL-like-1	regulator of G-protein signaling	-
0.000232859	1.23543	0.203	0.086	1	maturing sperm 2	NV2.16631	-	-
0.000341611	1.75932	0.29	0.122	1	maturing sperm 2	RTBS-like-90	-	-
0.00051752	1.74433	0.324	0.163	1	maturing sperm 2	UBE2C-like-1	ubiquitin-conjugating enzyme	GO:0005515^molecular_function^protein binding
0.000549121	1.44453	0.27	0.186	1	maturing sperm 2	KI67-like-1	regulation of chromosome segregation	GO:0005515^molecular_function^protein binding
0.000670497	1.54125	0.299	0.172	1	maturing sperm 2	MTFP1-like-1	mitochondrial fission	-
0.000804052	1.74702	0.311	0.194	1	maturing sperm 2	CCNB-like-1	histone H3-S10 phosphorylation involved in chromosome condensation	-
4.35982e-70	7.35042	0.963	0.031	1.07025e-65	spermatozoa	NV2.13957	-	-
1.94114e-69	6.631	0.963	0.047	4.7651e-65	spermatozoa	NV2.11889	-	-
5.25877e-69	5.39351	0.968	0.059	1.29092e-64	spermatozoa	IF44L-like-5	response to other organism	GO:0005525^molecular_function^GTP binding
8.23644e-69	6.12564	0.957	0.054	2.02188e-64	spermatozoa	GUCNB-like-1	-	-
9.86288e-69	5.38693	0.963	0.083	2.42114e-64	spermatozoa	KCRS-like-7	creatine kinase activity	GO:0016301^molecular_function^kinase activity`GO:0016772^molecular_function^transferase activity, transferring phosphorus-containing groups
1.15875e-68	6.14371	0.963	0.052	2.8445e-64	spermatozoa	NV2.7603	-	-
3.55323e-68	6.31227	0.973	0.128	8.72248e-64	spermatozoa	ADT2-like-1	ATP:ADP antiporter activity	-
1.66942e-67	5.93854	0.941	0.043	4.0981e-63	spermatozoa	NV2.17735	-	-
1.71308e-67	5.8716	0.947	0.046	4.20527e-63	spermatozoa	CML25-like-3	EF hand	GO:0005509^molecular_function^calcium ion binding
5.72916e-67	3.96355	0.973	0.1	1.40639e-62	spermatozoa	NV2.20975	-	-
6.24083e-67	6.2693	0.952	0.082	1.532e-62	spermatozoa	TSSK2-like-1	protein serine/threonine kinase activity	GO:0004672^molecular_function^protein kinase activity`GO:0005524^molecular_function^ATP binding`GO:0006468^biological_process^protein phosphorylation
6.88976e-67	5.41089	0.947	0.055	1.6913e-62	spermatozoa	MFGM-like-137	coagulation factor V	-
1.05644e-66	5.31142	0.957	0.081	2.59335e-62	spermatozoa	NV2.5749	-	-
1.15299e-66	4.32936	0.963	0.108	2.83036e-62	spermatozoa	TENN-like-1	-	-
1.42655e-66	5.32717	0.947	0.06	3.5019e-62	spermatozoa	MFGM-like-126	coagulation factor V	-
2.12284e-66	4.82974	0.957	0.074	5.21114e-62	spermatozoa	NV2.8536	-	-
6.33894e-66	4.22506	0.963	0.108	1.55608e-61	spermatozoa	NV2.2720	-	-
7.25833e-66	5.01604	0.947	0.103	1.78177e-61	spermatozoa	IDH3B-like-1	isocitrate dehydrogenase (NAD+) activity	GO:0016616^molecular_function^oxidoreductase activity, acting on the CH-OH group of donors, NAD or NADP as acceptor`GO:0055114^biological_process^obsolete oxidation-reduction process
9.85396e-66	5.81519	0.936	0.038	2.41895e-61	spermatozoa	NV2.14628	-	-
2.47903e-65	6.92958	0.93	0.024	6.08552e-61	spermatozoa	DBF4B-like-5	Zinc finger in DBF-like proteins	GO:0003676^molecular_function^nucleic acid binding`GO:0008270^molecular_function^zinc ion binding
3.37199e-65	4.13851	0.973	0.219	8.27757e-61	spermatozoa	BECN1-like-1	negative regulation of lysosome organization	-
9.57202e-65	6.15655	0.925	0.045	2.34974e-60	spermatozoa	F166B-like-2	Protein of unknown function (DUF2475)	-
1.07306e-64	4.38107	0.947	0.099	2.63416e-60	spermatozoa	CML20-like-1	spermatogenesis-associated protein	GO:0005509^molecular_function^calcium ion binding
3.09352e-64	5.3893	0.914	0.04	7.59398e-60	spermatozoa	MFGM-like-72	biological adhesion	GO:0016020^cellular_component^membrane`GO:0005515^molecular_function^protein binding
3.15285e-63	5.09448	0.93	0.069	7.73962e-59	spermatozoa	AGRE1-like-3	G-protein coupled receptor activity	GO:0005509^molecular_function^calcium ion binding
3.21162e-63	4.45327	0.936	0.085	7.8839e-59	spermatozoa	TSSK4-like-1	Testis-specific serine threonine-protein kinase	GO:0004672^molecular_function^protein kinase activity`GO:0005524^molecular_function^ATP binding`GO:0006468^biological_process^protein phosphorylation
7.123e-63	5.9963	0.898	0.032	1.74855e-58	spermatozoa	NEK6-like-1	protein serine/threonine kinase activity	GO:0004672^molecular_function^protein kinase activity`GO:0006468^biological_process^protein phosphorylation`GO:0005524^molecular_function^ATP binding
7.28963e-63	4.05166	0.957	0.097	1.78946e-58	spermatozoa	NV2.15737	-	-
9.80993e-63	5.46363	0.914	0.082	2.40814e-58	spermatozoa	NUPR1-like-2	-	-
2.94001e-62	6.79134	0.893	0.023	7.21713e-58	spermatozoa	NV2.11694	-	-
3.24364e-62	5.60383	0.909	0.052	7.96248e-58	spermatozoa	PHF24-like-1	detection of mechanical stimulus involved in sensory perception of pain	GO:0005509^molecular_function^calcium ion binding
3.8686e-62	4.86772	0.914	0.068	9.49663e-58	spermatozoa	FBN3-like-5	calcium ion binding	GO:0005509^molecular_function^calcium ion binding
4.8769e-62	7.96958	0.882	0.014	1.19718e-57	spermatozoa	TRI56-like-2	zinc ion binding	GO:0046872^molecular_function^metal ion binding`GO:0008270^molecular_function^zinc ion binding`GO:0003676^molecular_function^nucleic acid binding
1.26307e-61	3.36397	0.968	0.21	3.10058e-57	spermatozoa	KCRB-like-3	Belongs to the ATP guanido phosphotransferase family	GO:0016301^molecular_function^kinase activity`GO:0016772^molecular_function^transferase activity, transferring phosphorus-containing groups
2.20876e-61	4.81232	0.898	0.068	5.42206e-57	spermatozoa	NV2.1772	-	-
2.53782e-61	9.10825	0.882	0.01	6.22985e-57	spermatozoa	TSSK1-like-4	positive regulation of CREB transcription factor activity	GO:0004672^molecular_function^protein kinase activity`GO:0005524^molecular_function^ATP binding`GO:0006468^biological_process^protein phosphorylation
4.16873e-60	5.29974	0.882	0.054	1.02334e-55	spermatozoa	F166C-like-1	Protein of unknown function (DUF2475)	-
4.93083e-60	4.26863	0.904	0.062	1.21042e-55	spermatozoa	ENAM-like-1	-	-
5.56335e-60	7.80152	0.866	0.017	1.36569e-55	spermatozoa	TSTD1-like-1	thiosulfate sulfurtransferase activity	-
5.92577e-60	4.12823	0.909	0.086	1.45466e-55	spermatozoa	LRC17-like-1	negative regulation of STAT cascade	GO:0005515^molecular_function^protein binding`GO:0005509^molecular_function^calcium ion binding,GO:0005515^molecular_function^protein binding
6.10929e-60	5.71685	0.877	0.039	1.49971e-55	spermatozoa	NV2.9772	-	-
7.16891e-60	4.7871	0.877	0.049	1.75982e-55	spermatozoa	ENAM-like-2	-	-
8.59511e-60	3.84163	0.947	0.12	2.10993e-55	spermatozoa	NV2.3139	-	-
1.01423e-59	4.42271	0.893	0.07	2.48973e-55	spermatozoa	HCN2-like-6	Potassium sodium hyperpolarization-activated cyclic nucleotide-gated channel	GO:0005216^molecular_function^ion channel activity`GO:0006811^biological_process^ion transport`GO:0055085^biological_process^transmembrane transport`GO:0016020^cellular_component^membrane
1.05358e-59	5.46587	0.92	0.119	2.58633e-55	spermatozoa	COTL1-like-1	defense response to fungus	GO:0003779^molecular_function^actin binding
1.17056e-59	4.07615	0.936	0.136	2.8735e-55	spermatozoa	NV2.23151	-	-
2.59001e-59	5.7484	0.882	0.046	6.35796e-55	spermatozoa	DIRC2-like-17	transmembrane transport	GO:0022857^molecular_function^transmembrane transporter activity`GO:0055085^biological_process^transmembrane transport
3.83601e-59	3.37772	0.93	0.109	9.41663e-55	spermatozoa	NV2.23546	-	-
6.27418e-59	3.09254	0.957	0.163	1.54018e-54	spermatozoa	VAFNB-like-1	-	-
1.11952e-58	3.73884	0.914	0.103	2.74819e-54	spermatozoa	NV2.17811	-	-
1.18374e-58	3.59816	0.92	0.107	2.90585e-54	spermatozoa	NV2.23297	-	-
4.86406e-58	4.77622	0.872	0.05	1.19403e-53	spermatozoa	NV2.428	-	-
7.09745e-58	4.58897	0.877	0.066	1.74228e-53	spermatozoa	HMCN1-like-112	calcium ion binding	GO:0005509^molecular_function^calcium ion binding
2.0497e-57	4.63286	0.872	0.048	5.03161e-53	spermatozoa	NV2.15761	-	-
4.12543e-57	5.1596	0.856	0.044	1.01271e-52	spermatozoa	NV2.1363	-	-
4.5459e-57	3.43536	0.92	0.111	1.11593e-52	spermatozoa	NV2.5151	riboflavin transmembrane transporter activity	-
4.86498e-57	3.31893	0.941	0.115	1.19426e-52	spermatozoa	NV2.12723	-	-
5.43243e-57	3.43053	0.92	0.112	1.33355e-52	spermatozoa	YPT6-like-1	(GTP)-binding protein	GO:0005525^molecular_function^GTP binding`GO:0003924^molecular_function^GTPase activity
8.71895e-57	3.74905	0.92	0.12	2.14033e-52	spermatozoa	INT12-like-1	positive regulation of histone H3-K27 methylation,Repeats in THEG (testicular haploid expressed gene) and several fly proteins.	-
9.22682e-57	4.00367	0.888	0.08	2.265e-52	spermatozoa	T229B-like-7	Transmembrane protein 229A	-
2.67197e-56	3.65657	0.893	0.08	6.55915e-52	spermatozoa	LAMB4-like-12	-	-
2.71258e-56	3.41997	0.904	0.161	6.65885e-52	spermatozoa	LRRCB-like-1	Leucine rich repeat	GO:0005515^molecular_function^protein binding
5.17816e-56	4.22873	0.861	0.077	1.27114e-51	spermatozoa	NV2.19756	-	-
1.17284e-55	5.16845	0.84	0.058	2.87908e-51	spermatozoa	CNTN2-like-2	Cell adhesion molecule	-
2.35907e-55	3.68924	0.882	0.106	5.79105e-51	spermatozoa	NV2.14147	-	-
2.37205e-55	7.12651	0.818	0.016	5.82292e-51	spermatozoa	MOT10-like-32	thyroid hormone transmembrane transporter activity	GO:0022857^molecular_function^transmembrane transporter activity`GO:0055085^biological_process^transmembrane transport
5.31582e-55	5.09775	0.84	0.059	1.30493e-50	spermatozoa	HYAL-like-1	calcium ion binding,hepatocyte growth factor binding	-
1.1339e-54	3.96562	0.877	0.074	2.78349e-50	spermatozoa	CT085-like-1	Normal lung function maintenance, Low in Lung Cancer 1 protein	-
1.39381e-54	4.0422	0.85	0.076	3.42153e-50	spermatozoa	TSSK3-like-1	positive regulation of CREB transcription factor activity	GO:0004672^molecular_function^protein kinase activity`GO:0005524^molecular_function^ATP binding`GO:0006468^biological_process^protein phosphorylation
5.22047e-54	4.28303	0.866	0.117	1.28152e-49	spermatozoa	SUCB1-like-1	succinate-CoA ligase (ADP-forming) activity	GO:0003824^molecular_function^catalytic activity
1.88348e-53	4.45018	0.834	0.077	4.62357e-49	spermatozoa	CNGA2-like-1	cyclic nucleotide-gated ion channel activity	GO:0005216^molecular_function^ion channel activity`GO:0006811^biological_process^ion transport`GO:0055085^biological_process^transmembrane transport`GO:0016020^cellular_component^membrane
1.88585e-53	5.21761	0.824	0.056	4.62939e-49	spermatozoa	NV2.17281	-	-
2.69322e-53	4.05909	0.861	0.084	6.61132e-49	spermatozoa	NPSR1-like-4	-	-
4.79798e-53	3.70176	0.861	0.089	1.17781e-48	spermatozoa	NV2.6111	-	-
2.87935e-52	5.12068	0.807	0.041	7.06824e-48	spermatozoa	NV2.14144	-	-
6.00413e-52	5.42831	0.797	0.036	1.47389e-47	spermatozoa	NV2.25622	-	-
3.77613e-51	3.55644	0.845	0.096	9.26964e-47	spermatozoa	ODF3A-like-6	Outer dense fiber	-
4.12646e-51	5.06076	0.786	0.041	1.01296e-46	spermatozoa	RGPS1-like-1	guanyl-nucleotide exchange factor activity	GO:0005085^molecular_function^guanyl-nucleotide exchange factor activity`GO:0007264^biological_process^small GTPase mediated signal transduction
4.55271e-51	3.67654	0.888	0.225	1.1176e-46	spermatozoa	NCAH-like-1	calcium ion binding	GO:0005509^molecular_function^calcium ion binding
4.77846e-51	3.51445	0.85	0.104	1.17302e-46	spermatozoa	REEP5-like-1	Receptor expression-enhancing protein	-
1.18391e-50	4.52049	0.802	0.063	2.90627e-46	spermatozoa	LTBP4-like-3	G-protein coupled receptor activity	GO:0005509^molecular_function^calcium ion binding
7.11626e-50	3.11855	0.834	0.112	1.7469e-45	spermatozoa	NV2.13960	-	-
7.25183e-50	8.89771	0.765	0.008	1.78018e-45	spermatozoa	MOT10-like-5	thyroid hormone transmembrane transporter activity	GO:0022857^molecular_function^transmembrane transporter activity`GO:0055085^biological_process^transmembrane transport
2.48247e-49	4.58303	0.797	0.052	6.09396e-45	spermatozoa	B3A3-like-1	sodium:bicarbonate symporter activity	GO:0008509^molecular_function^anion transmembrane transporter activity`GO:0006820^biological_process^anion transport`GO:0016021^cellular_component^integral component of membrane
4.60402e-49	4.17243	0.818	0.107	1.13019e-44	spermatozoa	ETHE1-like-4	Persulfide dioxygenase ETHE1	-
5.10442e-49	4.60496	0.791	0.055	1.25303e-44	spermatozoa	NV2.20107	-	-
1.2269e-48	6.22949	0.754	0.019	3.01179e-44	spermatozoa	RSPH1-like-1	axoneme assembly	-
2.93632e-48	4.04616	0.797	0.065	7.20807e-44	spermatozoa	NFH-like-8	-	-
3.16036e-48	4.06439	0.791	0.074	7.75805e-44	spermatozoa	NV2.10035	-	-
4.49402e-48	3.45015	0.813	0.087	1.10319e-43	spermatozoa	NID2-like-1	calcium ion binding	GO:0005515^molecular_function^protein binding`GO:0005509^molecular_function^calcium ion binding
9.44339e-48	3.08535	0.872	0.174	2.31816e-43	spermatozoa	EFCB1-like-1	calcium ion binding	GO:0005509^molecular_function^calcium ion binding
1.09028e-47	4.07754	0.781	0.079	2.67642e-43	spermatozoa	NV2.10033	-	-
1.52674e-47	4.94675	0.749	0.033	3.74784e-43	spermatozoa	NV2.25589	-	GO:0005515^molecular_function^protein binding
9.19529e-47	3.02673	0.882	0.229	2.25726e-42	spermatozoa	VMP1-like-1	endoplasmic reticulum organization	-
1.09258e-46	3.92115	0.791	0.085	2.68207e-42	spermatozoa	NV2.8300	-	-
1.1181e-46	3.63496	0.791	0.081	2.74472e-42	spermatozoa	NV2.1147	-	-
1.37193e-46	5.17637	0.743	0.05	3.3678e-42	spermatozoa	URAD-like-1	Ureidoimidazoline (2-oxo-4-hydroxy-4-carboxy-5-) decarboxylase	-
1.39704e-46	2.68717	0.898	0.193	3.42945e-42	spermatozoa	ODF3A-like-5	Sperm-tail PG-rich repeat	-
2.41408e-46	6.50826	0.717	0.013	5.92608e-42	spermatozoa	KCRB-like-2	creatine kinase activity	GO:0016301^molecular_function^kinase activity`GO:0016772^molecular_function^transferase activity, transferring phosphorus-containing groups
3.93005e-46	2.97453	0.861	0.204	9.64748e-42	spermatozoa	TM216-like-1	cilium assembly	-
5.03844e-46	3.27144	0.818	0.118	1.23684e-41	spermatozoa	MFGM-like-110	otic placode development	-
6.42869e-46	2.84633	0.802	0.094	1.57812e-41	spermatozoa	NV2.25639	-	-
1.09435e-45	4.35651	0.754	0.051	2.68641e-41	spermatozoa	NV2.15752	-	-
1.92978e-45	3.30442	0.797	0.107	4.73723e-41	spermatozoa	NV2.24318	-	-
2.11614e-45	4.36268	0.765	0.063	5.19471e-41	spermatozoa	NV2.1247	-	-
2.18365e-45	4.74021	0.743	0.074	5.36042e-41	spermatozoa	KLH20-like-14	BTB And C-terminal Kelch	GO:0005515^molecular_function^protein binding
2.66492e-45	3.39026	0.818	0.131	6.54184e-41	spermatozoa	LRC51-like-1	U2 snRNA binding	GO:0005515^molecular_function^protein binding
3.11467e-45	3.44749	0.775	0.082	7.64589e-41	spermatozoa	NV2.16171	-	-
7.53388e-45	4.29688	0.738	0.049	1.84942e-40	spermatozoa	FA5-like-22	protein tyrosine kinase collagen receptor activity	-
2.76328e-44	2.78361	0.807	0.108	6.78331e-40	spermatozoa	NV2.19628	vesicle-mediated transport	-
5.18744e-44	3.87413	0.749	0.081	1.27341e-39	spermatozoa	NV2.23921	-	-
6.83053e-44	3.58679	0.754	0.074	1.67676e-39	spermatozoa	NV2.1149	-	-
1.57468e-43	5.06015	0.695	0.026	3.86553e-39	spermatozoa	NV2.23315	-	-
2.57159e-43	3.44923	0.786	0.104	6.31275e-39	spermatozoa	TTLL2-like-1	ligase activity	GO:0006464^biological_process^cellular protein modification process
3.11019e-43	2.81743	0.765	0.097	7.6349e-39	spermatozoa	SECG-like-8	spectrin binding	GO:0005515^molecular_function^protein binding
2.83808e-42	4.59662	0.695	0.051	6.96691e-38	spermatozoa	CAHD1-like-3	calcium ion transport	-
4.21704e-42	4.35003	0.717	0.045	1.0352e-37	spermatozoa	TM145-like-1	Transmembrane protein 145	GO:0007186^biological_process^G protein-coupled receptor signaling pathway`GO:0019236^biological_process^response to pheromone
4.5746e-42	5.14938	0.701	0.04	1.12297e-37	spermatozoa	TEKT1-like-1	Tektin 3	-
1.75393e-41	5.924	0.69	0.031	4.30555e-37	spermatozoa	NV2.16089	-	GO:0003677^molecular_function^DNA binding`GO:0006334^biological_process^nucleosome assembly`GO:0000786^cellular_component^nucleosome
3.96108e-41	3.41436	0.727	0.088	9.72365e-37	spermatozoa	NV2.16641	-	-
6.25306e-41	3.31393	0.738	0.123	1.535e-36	spermatozoa	ADCYA-like-1	bicarbonate binding	GO:0009190^biological_process^cyclic nucleotide biosynthetic process`GO:0035556^biological_process^intracellular signal transduction
8.09204e-41	2.89012	0.733	0.09	1.98643e-36	spermatozoa	KCRB-like-1	creatine kinase activity	GO:0016301^molecular_function^kinase activity`GO:0016772^molecular_function^transferase activity, transferring phosphorus-containing groups
1.59498e-40	2.06453	0.877	0.24	3.91536e-36	spermatozoa	CFA77-like-1	Domain of unknown function (DUF4483)	-
2.52746e-40	3.92483	0.722	0.07	6.20442e-36	spermatozoa	NV2.23556	-	-
3.92632e-40	2.88073	0.765	0.1	9.63833e-36	spermatozoa	NV2.12330	-	-
5.10469e-40	8.74326	0.636	0.004	1.2531e-35	spermatozoa	GRIK2-like-6	extracellularly glutamate-gated ion channel activity	GO:0004970^molecular_function^ionotropic glutamate receptor activity`GO:0016020^cellular_component^membrane`GO:0015276^molecular_function^ligand-gated ion channel activity
7.1409e-40	4.9454	0.674	0.047	1.75295e-35	spermatozoa	NV2.23577	-	-
7.99597e-40	4.82783	0.701	0.047	1.96285e-35	spermatozoa	MKS3-like-2	-	-
9.72446e-40	3.22059	0.722	0.083	2.38716e-35	spermatozoa	TMM26-like-3	Transmembrane protein 26	-
1.01574e-39	2.7821	0.781	0.137	2.49344e-35	spermatozoa	THEG-like-1	Testicular haploid expressed gene	-
1.4504e-39	3.09071	0.722	0.089	3.56044e-35	spermatozoa	MAP1A-like-2	-	-
1.56593e-39	3.21414	0.738	0.117	3.84405e-35	spermatozoa	NV2.25845	-	-
1.52384e-38	4.06529	0.695	0.082	3.74071e-34	spermatozoa	CD045-like-1	Domain of unknown function (DUF4562)	-
2.8352e-38	3.48546	0.69	0.081	6.95985e-34	spermatozoa	NV2.24317	-	-
6.48009e-38	3.36336	0.69	0.081	1.59073e-33	spermatozoa	NV2.1148	-	-
2.2437e-37	2.66453	0.722	0.107	5.50784e-33	spermatozoa	NV2.11877	-	-
2.4692e-37	3.05791	0.727	0.122	6.06139e-33	spermatozoa	LIAT1-like-4	protein arginylation	-
2.59609e-37	3.77464	0.668	0.075	6.37288e-33	spermatozoa	SC16A-like-1	protein localization to endoplasmic reticulum exit site	-
3.70504e-37	2.70926	0.749	0.147	9.09513e-33	spermatozoa	CK001-like-1	Protein of unknown function (DUF1143)	GO:0005634^cellular_component^nucleus
3.90499e-37	3.15162	0.701	0.079	9.58598e-33	spermatozoa	HMCN2-like-5	-	-
4.14819e-37	4.90124	0.631	0.043	1.0183e-32	spermatozoa	NV2.12037	-	-
5.66329e-37	2.73519	0.781	0.206	1.39023e-32	spermatozoa	OTOR-like-1	lipoprotein transporter activity	GO:0005515^molecular_function^protein binding
6.05266e-37	5.49019	0.62	0.029	1.48581e-32	spermatozoa	NV2.10552	-	-
8.60983e-37	6.96611	0.604	0.007	2.11354e-32	spermatozoa	NV2.16657	-	-
3.50928e-36	2.30211	0.775	0.201	8.61458e-32	spermatozoa	TEX49-like-1	-	-
4.21189e-36	4.89159	0.604	0.027	1.03393e-31	spermatozoa	NV2.6296	-	-
4.30394e-36	4.62538	0.604	0.036	1.05653e-31	spermatozoa	LMF2-like-1	Involved in the maturation of specific proteins in the endoplasmic reticulum	-
1.56304e-35	2.77493	0.674	0.094	3.83696e-31	spermatozoa	NV2.6491	-	-
2.01294e-35	2.88702	0.668	0.103	4.94136e-31	spermatozoa	NV2.2232	-	-
2.25979e-35	2.87597	0.679	0.094	5.54734e-31	spermatozoa	FBXL-like-1	A Receptor for Ubiquitination Targets	GO:0005515^molecular_function^protein binding
5.10693e-35	4.83549	0.604	0.029	1.25365e-30	spermatozoa	RGSL-like-1	regulator of G-protein signaling	-
1.11989e-34	4.55883	0.583	0.036	2.74911e-30	spermatozoa	CTRB-like-1	digestion	GO:0004252^molecular_function^serine-type endopeptidase activity`GO:0006508^biological_process^proteolysis
1.17451e-34	2.95011	0.658	0.096	2.88319e-30	spermatozoa	SC6A1-like-1	Belongs to the sodium neurotransmitter symporter (SNF) (TC 2.A.22) family	GO:0016021^cellular_component^integral component of membrane
1.25785e-34	3.68238	0.642	0.057	3.08776e-30	spermatozoa	TSAL-like-1	Threonine dehydratase	-
1.70769e-34	5.36402	0.583	0.018	4.19204e-30	spermatozoa	MOGT2-like-3	O-acyltransferase	GO:0016747^molecular_function^acyltransferase activity, transferring groups other than amino-acyl groups
2.14293e-34	2.17223	0.765	0.167	5.26047e-30	spermatozoa	NV2.16070	-	-
3.47616e-34	2.40939	0.69	0.108	8.53328e-30	spermatozoa	DRC10-like-1	Short calmodulin-binding motif containing conserved Ile and Gln residues.	GO:0005515^molecular_function^protein binding
4.35091e-34	3.72856	0.615	0.062	1.06806e-29	spermatozoa	HMCN1-like-10	coagulation factor V	GO:0005509^molecular_function^calcium ion binding
4.40084e-34	1.80951	0.909	0.436	1.08032e-29	spermatozoa	MEIG1-like-1	-	-
8.11523e-34	2.35262	0.701	0.106	1.99213e-29	spermatozoa	DMBX1-like-1	retrotrapezoid nucleus development	GO:0003677^molecular_function^DNA binding
1.08233e-33	3.31316	0.62	0.074	2.6569e-29	spermatozoa	WDR87-like-1	WD repeat-containing protein	GO:0005515^molecular_function^protein binding
1.15572e-33	3.91724	0.588	0.048	2.83706e-29	spermatozoa	MFGM-like-123	calcium ion binding	-
1.42869e-33	3.13151	0.631	0.085	3.50715e-29	spermatozoa	NV2.19543	-	-
2.91602e-33	2.45962	0.695	0.113	7.15824e-29	spermatozoa	KCRS-like-1	creatine kinase activity	GO:0016301^molecular_function^kinase activity`GO:0016772^molecular_function^transferase activity, transferring phosphorus-containing groups
4.92509e-33	3.00615	0.663	0.09	1.20901e-28	spermatozoa	NV2.11063	-	-
9.95359e-33	5.25784	0.561	0.028	2.44341e-28	spermatozoa	MCATL-like-4	Solute carrier family 25 member	-
1.2689e-32	2.13779	0.684	0.106	3.1149e-28	spermatozoa	NV2.17056	-	-
1.34791e-32	2.66739	0.631	0.103	3.30886e-28	spermatozoa	QITRFa-R.196	G-protein coupled receptor activity	GO:0004930^molecular_function^G protein-coupled receptor activity`GO:0007186^biological_process^G protein-coupled receptor signaling pathway`GO:0016021^cellular_component^integral component of membrane
1.73906e-32	2.34606	0.642	0.091	4.26905e-28	spermatozoa	NV2.10282	-	-
2.12751e-32	3.42112	0.61	0.081	5.22261e-28	spermatozoa	SCN1-like-1	voltage-gated sodium channel activity	GO:0005216^molecular_function^ion channel activity`GO:0006811^biological_process^ion transport`GO:0055085^biological_process^transmembrane transport`GO:0016020^cellular_component^membrane
2.14153e-32	3.57971	0.604	0.062	5.25702e-28	spermatozoa	NV2.21209	-	-
2.41736e-32	2.54456	0.663	0.092	5.93413e-28	spermatozoa	NV2.8368	-	-
3.90652e-32	4.88442	0.578	0.04	9.58974e-28	spermatozoa	CRY1-like-9	negative regulation of glucocorticoid receptor signaling pathway	-
1.03182e-31	5.12886	0.604	0.054	2.5329e-27	spermatozoa	CC105-like-1	Tektin family	-
1.55873e-31	3.04169	0.61	0.079	3.82638e-27	spermatozoa	NV2.16277	EF-hand domain pair	-
1.72464e-31	3.64149	0.626	0.09	4.23364e-27	spermatozoa	NV2.5896	-	-
3.55135e-31	4.20916	0.561	0.043	8.71786e-27	spermatozoa	NV2.20779	-	-
4.11518e-31	5.07338	0.545	0.03	1.0102e-26	spermatozoa	MOT10-like-33	monocarboxylate transporter	GO:0022857^molecular_function^transmembrane transporter activity`GO:0055085^biological_process^transmembrane transport
4.80301e-31	4.71944	0.572	0.041	1.17904e-26	spermatozoa	NV2.10539	endocytic hemoglobin import	-
6.23568e-31	1.9966	0.652	0.108	1.53074e-26	spermatozoa	MRLC4	-	-
6.72514e-31	6.16633	0.524	0.017	1.65089e-26	spermatozoa	NV2.1760	-	-
1.04312e-30	4.47362	0.545	0.042	2.56066e-26	spermatozoa	NV2.17375	-	-
1.08966e-30	1.82422	0.818	0.302	2.67491e-26	spermatozoa	CA194-like-1	Chromosome 1 open reading frame 194	-
1.16821e-30	2.7297	0.615	0.088	2.86772e-26	spermatozoa	NV2.16050	-	-
1.56166e-30	2.77197	0.647	0.089	3.83356e-26	spermatozoa	TRI59-like-1	zinc ion binding	GO:0046872^molecular_function^metal ion binding
2.64524e-30	2.76631	0.604	0.091	6.49355e-26	spermatozoa	ANR60-like-2	spectrin binding	GO:0005515^molecular_function^protein binding
2.71613e-30	7.04965	0.508	0.006	6.66757e-26	spermatozoa	NV2.22649	-	-
3.02525e-30	8.15481	0.524	0.005	7.42639e-26	spermatozoa	AOFB-like-4	Amine oxidase flavin-containing	GO:0016491^molecular_function^oxidoreductase activity`GO:0055114^biological_process^obsolete oxidation-reduction process
4.31293e-30	7.82876	0.519	0.007	1.05874e-25	spermatozoa	NV2.22650	-	-
4.68012e-30	7.02479	0.519	0.01	1.14888e-25	spermatozoa	SYT7-like-1	calcium ion-regulated exocytosis of neurotransmitter	-
5.56675e-30	3.10698	0.61	0.092	1.36653e-25	spermatozoa	SLNL1-like-5	Schlafen-like protein 1	-
1.01236e-29	1.29692	0.845	0.307	2.48514e-25	spermatozoa	CF97D-like-1	KIAA1430 homologue	-
1.20074e-29	3.27089	0.588	0.086	2.94759e-25	spermatozoa	NV2.12060	-	-
1.76984e-29	5.32513	0.54	0.029	4.3446e-25	spermatozoa	CCD42-like-1	Domain of unknown function (DUF4200)	-
1.15963e-28	2.62715	0.61	0.115	2.84665e-24	spermatozoa	CI114-like-1	SPOUT domain containing methyltransferase 1	-
3.3498e-28	4.69307	0.503	0.024	8.22309e-24	spermatozoa	NV2.19267	-	-
4.02504e-28	2.74352	0.642	0.127	9.88067e-24	spermatozoa	GRD2I-like-2	Formin Homology 2 Domain	-
8.51067e-28	3.23051	0.599	0.121	2.0892e-23	spermatozoa	URIC-like-1	oxidoreductase activity, acting on other nitrogenous compounds as donors, oxygen as acceptor	-
1.61277e-27	1.97176	0.652	0.138	3.95902e-23	spermatozoa	FXL15-like-1	F-box LRR-repeat protein	GO:0005515^molecular_function^protein binding`GO:0003924^molecular_function^GTPase activity`GO:0005525^molecular_function^GTP binding`GO:0007165^biological_process^signal transduction
1.98108e-27	2.37926	0.636	0.137	4.86315e-23	spermatozoa	Pou3	-	-
4.26598e-27	2.93491	0.61	0.144	1.04721e-22	spermatozoa	SFXN5-like-4	-	-
5.73819e-27	4.41823	0.54	0.043	1.40861e-22	spermatozoa	NV2.7529	-	-
1.21527e-26	2.4685	0.561	0.093	2.98325e-22	spermatozoa	ALE1-like-1	-	-
2.26199e-26	3.08579	0.529	0.085	5.55273e-22	spermatozoa	NV2.12383	-	-
3.75608e-26	5.9391	0.471	0.018	9.22043e-22	spermatozoa	DIRC2-like-2	transmembrane transport	GO:0022857^molecular_function^transmembrane transporter activity`GO:0055085^biological_process^transmembrane transport
3.78189e-26	2.53078	0.513	0.066	9.28378e-22	spermatozoa	NV2.14154	-	-
3.79566e-26	3.65669	0.519	0.053	9.31758e-22	spermatozoa	NV2.14760	-	-
5.0094e-26	3.02436	0.508	0.081	1.22971e-21	spermatozoa	NV2.1970	-	-
5.17726e-26	2.89359	0.561	0.083	1.27091e-21	spermatozoa	WASP-like-6	positive regulation of Arp2/3 complex-mediated actin nucleation	-
6.74777e-26	2.27222	0.594	0.128	1.65644e-21	spermatozoa	NV2.10082	-	-
7.93056e-26	1.9021	0.652	0.161	1.94679e-21	spermatozoa	NV2.10272	translation initiation factor activity	-
1.2959e-25	5.03329	0.481	0.031	3.18117e-21	spermatozoa	BPL1-like-1	biotin-[acetyl-CoA-carboxylase] ligase activity	GO:0006464^biological_process^cellular protein modification process
1.34132e-25	1.44199	0.674	0.185	3.29267e-21	spermatozoa	CI135-like-1	Domain of unknown function (DUF4572)	-
2.14829e-25	3.43799	0.476	0.038	5.27363e-21	spermatozoa	FBX22-like-2	regulation of skeletal muscle fiber development	GO:0005515^molecular_function^protein binding
3.74227e-25	5.65051	0.449	0.018	9.18652e-21	spermatozoa	NV2.21925	-	-
6.23533e-25	5.18946	0.471	0.025	1.53065e-20	spermatozoa	PPR32-like-1	phosphatase binding	-
1.58749e-24	3.97305	0.497	0.04	3.89697e-20	spermatozoa	NV2.16098	-	-
1.84239e-24	3.34268	0.487	0.051	4.52269e-20	spermatozoa	NV2.12661	-	-
1.90556e-24	4.15389	0.481	0.039	4.67777e-20	spermatozoa	KATIP-like-2	-	-
4.40184e-24	5.38447	0.417	0.025	1.08056e-19	spermatozoa	KAD5-like-2	adenylate kinase activity,Adenylate kinase	-
2.5216e-23	2.39083	0.529	0.091	6.19003e-19	spermatozoa	QRIC2-like-8	-	-
3.02137e-23	2.75611	0.54	0.105	7.41685e-19	spermatozoa	NV2.5451	nucleoside transmembrane transporter activity	-
9.16683e-23	2.32684	0.503	0.09	2.25027e-18	spermatozoa	KCNB1-like-2	voltage-gated potassium channel activity	GO:0051260^biological_process^protein homooligomerization`GO:0005216^molecular_function^ion channel activity`GO:0006811^biological_process^ion transport`GO:0055085^biological_process^transmembrane transport`GO:0016020^cellular_component^membrane
1.53339e-22	1.32536	0.615	0.148	3.76418e-18	spermatozoa	NV2.10720	insulin-like growth factor 2	-
2.14933e-22	2.04064	0.529	0.102	5.27619e-18	spermatozoa	NV2.3525	-	-
2.79409e-22	2.86062	0.465	0.073	6.85894e-18	spermatozoa	NV2.14550	-	-
5.28642e-22	2.62061	0.471	0.079	1.29771e-17	spermatozoa	NV2.2236	-	-
9.36621e-22	4.95643	0.433	0.032	2.29922e-17	spermatozoa	NUP58-like-1	protein heterotrimerization	-
1.8764e-21	1.40398	0.599	0.159	4.6062e-17	spermatozoa	NV2.25128	-	-
2.18875e-21	3.23219	0.449	0.077	5.37294e-17	spermatozoa	NTPES-like-1	5'-nucleotidase, C-terminal domain	GO:0016787^molecular_function^hydrolase activity`GO:0009166^biological_process^nucleotide catabolic process
2.88801e-21	4.83065	0.433	0.024	7.0895e-17	spermatozoa	CHAC1-like-1	gamma-glutamylcyclotransferase activity	GO:0003839^molecular_function^gamma-glutamylcyclotransferase activity`GO:0006751^biological_process^glutathione catabolic process
3.85286e-21	3.82817	0.406	0.036	9.458e-17	spermatozoa	NV2.2200	cleavage in ITS2 between 5.8S rRNA and LSU-rRNA of tricistronic rRNA transcript (SSU-rRNA, 5.8S rRNA, LSU-rRNA)	-
2.01793e-20	3.70415	0.444	0.045	4.9536e-16	spermatozoa	NV2.4260	-	-
2.22553e-20	1.47165	0.561	0.145	5.46322e-16	spermatozoa	FSIP2-like-1	-	-
9.72967e-20	7.74197	0.358	0.004	2.38844e-15	spermatozoa	CP3A2-like-2	heme binding	GO:0005506^molecular_function^iron ion binding`GO:0016705^molecular_function^oxidoreductase activity, acting on paired donors, with incorporation or reduction of molecular oxygen`GO:0020037^molecular_function^heme binding`GO:0055114^biological_process^obsolete oxidation-reduction process
1.58768e-19	3.83354	0.433	0.076	3.89745e-15	spermatozoa	UBE2O-like-1	protein monoubiquitination	-
1.91842e-19	2.57013	0.476	0.094	4.70934e-15	spermatozoa	TEPP-like-1	-	-
3.63237e-19	1.47923	0.578	0.197	8.91674e-15	spermatozoa	TEKT1-like-2	Tektin 3	-
4.08699e-19	3.45795	0.374	0.036	1.00327e-14	spermatozoa	NV2.834	-	-
5.25613e-19	1.56027	0.524	0.135	1.29027e-14	spermatozoa	IF44L-like-4	response to other organism	-
5.72087e-19	5.12264	0.364	0.019	1.40436e-14	spermatozoa	DPO3-like-1	3'-flap-structured DNA binding	-
6.25019e-19	1.41322	0.572	0.158	1.5343e-14	spermatozoa	NV2.6688	-	-
2.40296e-18	2.17272	0.428	0.088	5.89879e-14	spermatozoa	NV2.8909	-	-
2.95421e-18	1.49446	0.545	0.152	7.252e-14	spermatozoa	NV2.5656	-	-
5.44671e-18	1.99344	0.449	0.126	1.33706e-13	spermatozoa	NV2.7986	endosome to lysosome transport via multivesicular body sorting pathway	-
2.35876e-17	4.35426	0.332	0.023	5.79029e-13	spermatozoa	TEX52-like-1	Protein of unknown function (DUF4532)	-
4.02012e-17	4.38535	0.353	0.04	9.86859e-13	spermatozoa	LIPB1-like-1	neuromuscular junction development	GO:0005515^molecular_function^protein binding
1.08544e-16	2.53571	0.369	0.073	2.66453e-12	spermatozoa	NV2.2791	-	-
1.34678e-16	2.85269	0.364	0.05	3.30608e-12	spermatozoa	NV2.7386	-	-
1.48912e-16	2.68427	0.353	0.055	3.65549e-12	spermatozoa	CNBD2-like-16	Cyclic nucleotide-monophosphate binding domain	-
2.68967e-16	2.87715	0.38	0.063	6.6026e-12	spermatozoa	NV2.21543	-	-
5.42878e-16	2.18064	0.412	0.071	1.33266e-11	spermatozoa	CCD63-like-5	outer dynein arm assembly	-
5.44767e-16	2.97466	0.358	0.056	1.33729e-11	spermatozoa	ATX2L-like-3	enhancer sequence-specific DNA binding	-
7.54082e-16	5.05459	0.305	0.009	1.85112e-11	spermatozoa	NV2.20562	-	-
1.264e-15	5.54243	0.299	0.009	3.10288e-11	spermatozoa	NV2.19508	-	-
1.89734e-15	1.54999	0.428	0.113	4.6576e-11	spermatozoa	NV2.13472	-	-
6.13777e-15	2.19724	0.406	0.116	1.5067e-10	spermatozoa	NV2.8328	-	-
6.4498e-15	3.33991	0.326	0.043	1.5833e-10	spermatozoa	S22A5-like-8	solute carrier family 22	GO:0022857^molecular_function^transmembrane transporter activity`GO:0055085^biological_process^transmembrane transport`GO:0016021^cellular_component^integral component of membrane
7.556e-15	3.10446	0.305	0.045	1.85485e-10	spermatozoa	KLF18-like-1	-	-
8.54699e-15	3.34993	0.316	0.039	2.09811e-10	spermatozoa	NV2.8048	-	-
1.0907e-14	3.99938	0.321	0.044	2.67746e-10	spermatozoa	Y045-like-1	guanyl-nucleotide exchange factor activity	GO:0005515^molecular_function^protein binding`GO:0046872^molecular_function^metal ion binding,GO:0005515^molecular_function^protein binding
1.21759e-14	4.2865	0.283	0.021	2.98894e-10	spermatozoa	SOAT1-like-1	cholesterol O-acyltransferase activity	-
1.32353e-14	1.78523	0.385	0.094	3.24899e-10	spermatozoa	NV2.21722	-	-
5.8956e-14	3.02791	0.294	0.048	1.44725e-09	spermatozoa	WDR76-like-1	regulation of DNA damage checkpoint	GO:0005515^molecular_function^protein binding
6.24118e-14	1.57094	0.428	0.138	1.53208e-09	spermatozoa	FBX41-like-1	ubiquitin-protein transferase activity	GO:0005515^molecular_function^protein binding
1.35169e-13	5.4128	0.257	0.009	3.31812e-09	spermatozoa	NV2.4857	-	-
2.76495e-13	2.57516	0.289	0.063	6.7874e-09	spermatozoa	NMD3B-like-4	NMDA glutamate receptor activity	GO:0004970^molecular_function^ionotropic glutamate receptor activity`GO:0016020^cellular_component^membrane`GO:0015276^molecular_function^ligand-gated ion channel activity
5.95416e-13	4.32186	0.246	0.018	1.46163e-08	spermatozoa	MGT5A-like-1	alpha-1,6-mannosylglycoprotein 6-beta-N-acetylglucosaminyltransferase activity	GO:0030144^molecular_function^alpha-1,6-mannosylglycoprotein 6-beta-N-acetylglucosaminyltransferase activity`GO:0006487^biological_process^protein N-linked glycosylation
8.10405e-13	4.39031	0.251	0.022	1.98938e-08	spermatozoa	IBTK-like-1	Inhibitor of Bruton	GO:0005515^molecular_function^protein binding
8.63417e-13	9.12271	0.241	0.002	2.11952e-08	spermatozoa	TX60B-like-2	MAC/Perforin domain	-
8.6608e-13	1.34205	0.358	0.101	2.12605e-08	spermatozoa	NV2.5428	-	-
1.00614e-12	2.9153	0.364	0.086	2.46987e-08	spermatozoa	CC181-like-15	Coiled-coil domain containing 181	-
1.08261e-12	3.97661	0.273	0.023	2.65759e-08	spermatozoa	QIa	-	-
1.21367e-12	1.98911	0.332	0.082	2.97931e-08	spermatozoa	NV2.16722	-	-
1.51728e-12	3.30105	0.225	0.026	3.72462e-08	spermatozoa	RERG-like-30	GTP binding. It is involved in the biological process described with	GO:0003924^molecular_function^GTPase activity`GO:0005525^molecular_function^GTP binding
2.98441e-12	1.7677	0.337	0.09	7.32614e-08	spermatozoa	NV2.23598	-	-
6.04679e-12	3.22941	0.262	0.035	1.48437e-07	spermatozoa	STE11-like-1	kinase kinase kinase	GO:0004672^molecular_function^protein kinase activity`GO:0005524^molecular_function^ATP binding`GO:0006468^biological_process^protein phosphorylation
1.84452e-11	5.64815	0.246	0.017	4.52792e-07	spermatozoa	GP2-like-33	thick ascending limb development	-
2.02764e-11	1.32862	0.348	0.099	4.97746e-07	spermatozoa	KAPR-like-7	Cyclic nucleotide-monophosphate binding domain	-
2.23804e-11	3.91669	0.225	0.024	5.49395e-07	spermatozoa	PIGM-like-2	RNA binding	-
2.33352e-11	6.46334	0.214	0.004	5.72832e-07	spermatozoa	VITRN-like-6	sensory perception of sound / structural constituent of cuticle	-
3.82084e-11	1.37871	0.337	0.098	9.3794e-07	spermatozoa	ATCAY-like-1	regulation of growth rate	-
4.95512e-11	4.20194	0.241	0.032	1.21638e-06	spermatozoa	MPP10-like-1	rRNA processing	GO:0006364^biological_process^rRNA processing`GO:0005634^cellular_component^nucleus`GO:0005732^cellular_component^sno(s)RNA-containing ribonucleoprotein complex`GO:0034457^cellular_component^Mpp10 complex
6.59929e-11	1.60314	0.422	0.127	1.61999e-06	spermatozoa	CBCO1-like-1	Chromosome 10 open reading frame 107	-
8.73851e-11	3.87185	0.225	0.016	2.14513e-06	spermatozoa	NV2.11650	-	-
9.61999e-11	1.24524	0.321	0.101	2.36151e-06	spermatozoa	NV2.11426	-	-
1.30842e-10	2.21955	0.326	0.086	3.21191e-06	spermatozoa	CCZ1-like-1	vesicle-mediated transport	GO:0016192^biological_process^vesicle-mediated transport
[truncated: 19 more rows]

## Sheet: nanos2_suppldata_DETF_pSC.PGC
p_val	avg_log2FC	pct.1	pct.2	p_val_adj	cluster	gene	OG_desc	go.annotation
2.71987e-56	5.04133	0.888	0.097	6.67674e-52	pSC	Klf5	factor 5	-
[truncated: 656 more rows]
